# Supplementary material for: Fears of disclosure and misconceptions regarding domestic violence reporting amongst patients in two US emergency departments
Source: PLoS One. 2021 Dec 2;16(12):e0260467. doi: 10.1371/journal.pone.0260467 (PMC8638952; doi:10.1371/journal.pone.0260467)
Supplement: S1 Dataset — (XLSX) [file pone.0260467.s001.xlsx]

## Sheet: Sheet1
Participant ID	Verbal consent provided?	Is there a SSN listed on the EMR?	ESI Level	Study group	Was the patient hospitalized?	Do you have any notes to add about this encounter (e.g. additional patient stories/experiences, any discrepancies, etc.)?	1. Age	2. Gender (choice=Male)	2. Gender (choice=Female)	2. Gender (choice=Trans Male)	2. Gender (choice=Trans Female)	2. Gender (choice=Genderqueer/Gender Non- binary)	2. Gender (choice=Not listed. Please specify)	2. Gender (choice=Decline to answer)	Please describe 'other' from the question above	3. How do you describe your sexual orientation or sexual identity? (choice=Straight/Heterosexual)	3. How do you describe your sexual orientation or sexual identity? (choice=Bisexual)	3. How do you describe your sexual orientation or sexual identity? (choice=Gay/Lesbian/Same-Gender Loving)	3. How do you describe your sexual orientation or sexual identity? (choice=Questioning/Unsure)	3. How do you describe your sexual orientation or sexual identity? (choice=Not listed. Please specify)	3. How do you describe your sexual orientation or sexual identity? (choice=Decline to answer)	Please specify:	4. What is your relationship status?	5A. Do you identify as being of Latino origin?	5B. I would like to ask you about how you describe your race. I am going to read you a series of choices and if none of these apply, please tell me how you describe your race.	Please specify your race:	6. Do you have a Social Security Number?	7. What is your primary language? (choice=English)	7. What is your primary language? (choice=Spanish)	7. What is your primary language? (choice=Cantonese/Mandarin)	7. What is your primary language? (choice=Other:)	Please describe 'other' from the question above.	8. Do you speak and understand English? (choice=Not at all)	8. Do you speak and understand English? (choice=A little)	8. Do you speak and understand English? (choice=Most of it)	8. Do you speak and understand English? (choice=All of it (completely))	9. Do you have health insurance? (choice=Yes)	9. Do you have health insurance? (choice=No)	9. Do you have health insurance? (choice=I am currently applying for it)	9. Do you have health insurance? (choice=Unsure)	What type? (choice=Private)	What type? (choice=Medicare)	What type? (choice=MediCal)	What type? (choice=Kaiser)	What type? (choice=Healthy SF/ HealthPAC)	What type? (choice=ObamaCare)	What type? (choice=Other)	Please describe 'other' from the question above	10. Do you currently have a place to live?
5	Yes	Yes	4	Non-Latino Legal Resident/Citizen	No		49	0	1	0	0	0	0	0		0	0	0	0	1	0	transexual	Single/dating	No	White		Yes	1	0	0	0		0	0	0	1	1	0	0	0	0	0	1	0	0	0	0		No
6	Yes	Yes	3	Non-Latino Legal Resident/Citizen	No		52	0	1	0	0	0	0	0		1	0	0	0	0	0		Married/married-like relationship	No	White		Yes	1	0	0	0		0	0	0	1	0	0	0	1	0	0	0	0	0	0	0		Yes
11	Yes	Yes	2	Non-Latino Legal Resident/Citizen	No		47	1	0	0	0	0	0	0		1	0	0	0	0	0		Widowed	No	African American/Black		Yes	1	0	0	0		0	0	1	0	1	0	0	0	1	0	0	0	0	0	0		Yes
12	Yes	Yes	3	Non-Latino Legal Resident/Citizen	Yes		55	1	0	0	0	0	0	0		0	0	1	0	0	0		Single/dating	No	White		Yes	1	0	0	0		0	0	0	1	1	0	0	0	1	0	0	0	0	0	0		Yes
15	Yes	Yes	3	Non-Latino Legal Resident/Citizen	Yes		27	0	1	0	0	0	0	0		1	0	0	0	0	0		Married/married-like relationship	No	American Indian or Alaska Native		Yes	1	0	0	0		0	0	0	1	1	0	0	0	1	0	0	0	0	0	0		No
17	Yes	Yes	3	Non-Latino Legal Resident/Citizen	No		25	0	1	0	0	0	0	0		0	0	1	0	0	0		Single/dating	No	African American/Black		Yes	1	0	0	0		0	0	0	1	1	0	0	0	0	0	1	0	0	0	0		No
18	Yes	Yes	2	Non-Latino Legal Resident/Citizen	Yes		69	0	1	0	0	0	0	0		0	0	0	0	0	1		Single/dating	No	White		Yes	1	0	0	0		0	0	0	1	1	0	0	0	0	0	1	0	0	0	0		Yes
21	Yes	Yes	4	Non-Latino Legal Resident/Citizen	No		72	1	0	0	0	0	0	0		1	0	0	0	0	0		Single/dating	No	African American/Black		Yes	1	0	0	0		0	0	1	0	1	0	0	0	0	1	1	0	0	0	0		Yes
23	Yes	Yes	3	Non-Latino Legal Resident/Citizen	No		28	0	1	0	0	0	0	0		0	1	0	0	0	0		Single/dating	No	White		Yes	1	0	0	0		0	0	0	1	1	0	0	0	0	0	0	0	0	0	1	United Health	Yes
26	Yes	Yes	4	Non-Latino Legal Resident/Citizen	No		73	0	1	0	0	0	0	0		1	0	0	0	0	0		Widowed	No	African American/Black		Yes	1	0	0	0		0	0	0	1	1	0	0	0	0	0	1	0	0	0	0		Yes
29	Yes	Yes	3	Non-Latino Legal Resident/Citizen	No		36	0	1	0	0	0	0	0		0	0	1	0	0	0		Married/married-like relationship	No	African American/Black		Yes	1	0	0	0		0	0	0	1	1	0	0	0	0	0	1	0	0	0	0		Yes
30	Yes	Yes	3	Non-Latino Legal Resident/Citizen	No		75	1	0	0	0	0	0	0		1	0	0	0	0	0		Single/dating	No	American Indian or Alaska Native		Yes	1	0	0	0		0	0	0	1	1	0	0	0	0	1	1	0	0	0	0		No
31	Yes	Yes	4	Non-Latino Legal Resident/Citizen	No		55	1	0	0	0	0	0	0		1	0	0	0	0	0		Widowed	No	African American/Black		Yes	1	0	0	1	Swalili	0	0	0	1	1	0	0	0	0	0	1	0	0	0	0		No
32	Yes	Yes	2	Non-Latino Legal Resident/Citizen	No		32	1	0	0	0	0	0	0		1	0	0	0	0	0		Single/dating	No	Other- Please specify:	Decline	Yes	1	0	0	0		0	0	0	1	1	0	0	0	0	0	0	0	0	1	0		Yes
39	Yes	Yes	3	Non-Latino Legal Resident/Citizen	No		61	1	0	0	0	0	0	0		1	0	0	0	0	0		Single/dating	No	African American/Black		Yes	1	0	0	0		0	0	0	1	1	0	0	0	0	0	1	0	0	0	0		Yes
42	Yes	Yes	3	Non-Latino Legal Resident/Citizen	No		48	0	1	0	0	0	0	0		1	0	0	0	0	0		Married/married-like relationship	No	African American/Black		Yes	1	0	0	0		0	0	0	1	1	0	0	0	0	0	1	0	0	0	0		No
45	Yes	Yes	2	Non-Latino Legal Resident/Citizen	No		52	1	0	0	0	0	0	0		1	0	0	0	0	0		Single/dating	No	White		Yes	1	0	0	0		0	0	0	1	1	0	0	0	0	0	1	0	0	0	0		No
48	Yes	Yes	3	Non-Latino Legal Resident/Citizen	No		69	0	1	0	0	0	0	0		1	0	0	0	0	0		Single/dating	No	African American/Black		Yes	1	0	0	0		0	0	0	1	1	0	0	0	0	0	1	0	0	0	0		Yes
49	Yes	Yes	4	Non-Latino Legal Resident/Citizen	No		59	1	0	0	0	0	0	0		1	0	0	0	0	0		Divorced/separated	No	African American/Black		Yes	1	0	0	0		0	0	0	1	1	0	0	0	0	0	0	0	1	0	0		No
53	Yes	Yes	3	Non-Latino Legal Resident/Citizen			72	0	1	0	0	0	0	0		1	0	0	0	0	0		Single/dating	No	African American/Black		Yes	1	0	0	0		0	0	0	1	1	0	0	0	0	1	1	0	0	0	0		Yes
61	Yes	Yes	3	Non-Latino Legal Resident/Citizen	No		61	0	1	0	0	0	0	0		1	0	0	0	0	0		Widowed	No	Asian		Yes	1	0	0	1	Tagalog	0	0	1	0	1	0	0	0	0	0	0	0	1	0	0		Yes
63	Yes	Yes	2	Non-Latino Legal Resident/Citizen	No		24	1	0	0	0	0	0	0		1	0	0	0	0	0		Single/dating	No	Asian		Yes	1	0	0	0		0	0	0	1	1	0	0	0	0	0	0	0	0	0	1	ETNA PPO	Yes
67	Yes	Yes	3	Non-Latino Legal Resident/Citizen	No		60	1	0	0	0	0	0	0		1	0	0	0	0	0		Divorced/separated	No	Other- Please specify:	Creole	Yes	1	0	0	0		0	0	0	1	1	0	0	0	0	0	1	0	0	0	0		Yes
72	Yes	Yes	4	Non-Latino Legal Resident/Citizen	No		32	0	1	0	0	0	0	0		1	0	0	0	0	0		Single/dating	No	African American/Black		Yes	1	0	0	0		0	0	0	1	1	0	0	0	0	0	1	0	0	0	0		Yes
75	Yes	Yes	3	Non-Latino Legal Resident/Citizen	No		56	1	0	0	0	0	0	0		1	0	0	0	0	0		Single/dating	No	African American/Black		Yes	1	0	0	0		0	0	0	1	1	0	0	0	0	1	0	0	0	0	0		No
76	Yes	Yes	3	Non-Latino Legal Resident/Citizen	No		35	1	0	0	0	0	0	0		0	0	1	0	0	0		Single/dating	No	White		Yes	1	0	0	0		0	0	0	1	1	0	0	0	0	0	1	0	0	0	0		No
78	Yes	Yes	3	Non-Latino Legal Resident/Citizen	No		72	0	1	0	0	0	0	0		1	0	0	0	0	0		Single/dating	No	Asian		Yes	1	0	0	1	Tagalog	0	0	1	0	1	0	0	0	0	0	1	0	0	0	0		Yes
87	Yes	Yes	3	Non-Latino Legal Resident/Citizen	No		58	1	0	0	0	0	0	0		0	0	0	1	0	0		Single/dating	No	White		Yes	1	0	0	0		0	0	0	1	1	0	0	0	0	1	1	0	0	0	0		Yes
92	Yes	Yes	2	Non-Latino Legal Resident/Citizen	No		58	1	0	0	0	0	0	0		0	0	0	0	1	0	All types of people	Divorced/separated	No	Asian		Yes	1	0	0	0		0	0	0	1	0	1	0	0	0	0	0	0	0	0	0		Yes
93	Yes	Yes	2	Non-Latino Legal Resident/Citizen	No		81	0	1	0	0	0	0	0		1	0	0	0	0	0		Single/dating	No	White		Yes	1	0	0	0		0	0	0	1	1	0	0	0	0	1	1	0	0	0	0		Yes
94	Yes	Yes	4	Non-Latino Legal Resident/Citizen	No		48	1	0	0	0	0	0	0		1	0	0	0	0	0		Single/dating	No	African American/Black		Yes	1	0	0	0		0	0	0	1	1	0	0	0	0	0	0	0	0	0	1	SSI	Yes
96	Yes	Yes	3	Non-Latino Legal Resident/Citizen	No		71	1	0	0	0	0	0	0		1	0	0	0	0	0		Divorced/separated	No	African American/Black		Yes	1	0	0	0		0	0	0	1	0	0	1	0	0	0	0	0	0	0	0		No
150	Yes	No		Non-Latino Legal Resident/Citizen			27	1	0	0	0	0	0	0		1	0	0	0	0	0		Single/dating	No	African American/Black		Yes	1	0	0	0		0	0	0	1	1	0	0	0	0	0	1	0	0	0	0		Yes
152	Yes			Non-Latino Legal Resident/Citizen			63	1	0	0	0	0	0	0		1	0	0	0	0	0		Single/dating	No	African American/Black		Yes	1	0	0	0		0	0	0	1	1	0	0	0	0	0	0	0	1	0	0		Yes
155	Yes			Non-Latino Legal Resident/Citizen			24	0	1	0	0	0	0	0		1	0	0	0	0	0		Single/dating	No	African American/Black		Yes	1	0	0	0		0	0	0	1	1	0	0	0	1	0	0	0	0	0	0		Yes
156	Yes			Non-Latino Legal Resident/Citizen			25	0	1	0	0	0	0	0		0	0	1	0	0	0		Single/dating	No	African American/Black		Yes	1	0	0	0		0	1	0	0	1	0	0	0	0	0	1	0	0	0	0		Yes
157	Yes			Non-Latino Legal Resident/Citizen			53	0	1	0	0	0	0	0		1	0	0	0	0	0		Single/dating	No	African American/Black		Yes	1	0	0	0		0	0	0	1	1	0	0	0	0	0	1	0	0	0	0		Yes
159	Yes			Non-Latino Legal Resident/Citizen			56	1	0	0	0	0	0	0		1	0	0	0	0	0		Single/dating	No	White		Yes	1	0	0	0		0	0	0	1	1	0	0	0	0	0	1	0	0	0	0		No
160	Yes			Non-Latino Legal Resident/Citizen			60	0	1	0	0	0	0	0		1	0	0	0	0	0		Divorced/separated	No	White		Yes	1	0	0	0		0	0	0	1	0	1	0	0	0	0	0	0	0	0	0		No
161	Yes			Non-Latino Legal Resident/Citizen			27	1	0	0	0	0	0	0		0	0	0	1	0	0		Single/dating	No	White		Yes	1	0	0	0		0	0	0	1	0	0	1	0	0	0	0	0	0	0	0		Yes
163	Yes			Non-Latino Legal Resident/Citizen			49	0	1	0	0	0	0	0		1	0	0	0	0	0		Single/dating	No	Other- Please specify:	Unknown	Yes	1	0	0	0		0	0	0	1	1	0	0	0	1	0	0	0	0	0	0		Yes
165	Yes	Yes	2	Non-Latino Legal Resident/Citizen	No		26	0	1	0	0	0	0	0		1	0	0	0	0	0		Single/dating	No	Native Hawaiian or other pacific islander		Yes	1	0	0	0		0	0	0	1	1	0	0	0	0	0	0	0	0	0	1	SF Family Health	Yes
167	Yes	Yes	3	Non-Latino Legal Resident/Citizen	No		41	1	0	0	0	0	0	0		1	0	0	0	0	0		Single/dating	No	American Indian or Alaska Native		Yes	1	0	0	0		0	0	0	1	1	0	0	0	0	0	1	0	0	0	0		Yes
176	Yes	Yes	2	Non-Latino Legal Resident/Citizen	Yes	Friend died from DV and was afraid to report it because the assailant was a member of law enforcement. Also, when asked if police report DV victims who are undocumented to immigration authorities, she said no because she believes the police are corrupt and would help traffic the women.	64	0	1	0	0	0	0	0		1	0	0	0	0	0		Single/dating	No	African American/Black		Yes	1	0	0	0		0	0	0	1	1	0	0	0	0	1	0	0	0	0	0		Yes
179	Yes	Yes	2	Non-Latino Legal Resident/Citizen	Yes	Patient knew someone who died of an assault recently.	68	1	0	0	0	0	0	0		1	0	0	0	0	0		Divorced/separated	No	Other- Please specify:	African American and Native American	Yes	1	0	0	0		0	0	0	1	1	0	0	0	0	1	0	0	0	0	0		No
183	Yes	Yes	3	Non-Latino Legal Resident/Citizen	Yes	Patient was herself robbed and felt scared to report it because the assailant kept his car parked behind her house and she was intimidated by the plausibility that he could be close and know she was interacting with the police.	63	0	1	0	0	0	0	0		1	0	0	0	0	0		Single/dating	No	African American/Black		Yes	1	0	0	0		0	0	0	1	1	0	0	0	1	0	0	0	0	0	0		Yes
184	Yes	Yes	4	Non-Latino Legal Resident/Citizen	No		33	1	0	0	0	0	0	0		1	0	0	0	0	0		Single/dating	No	African American/Black		Yes	1	0	0	0		0	0	0	1	1	0	0	0	1	0	0	0	0	0	0		Yes
185	Yes	Yes	5	Non-Latino Legal Resident/Citizen	No		54	0	1	0	0	0	0	0		1	0	0	0	0	0		Single/dating	No	Other- Please specify:	African American/Black, American Indian, Asian	Yes	1	0	0	0		0	0	0	1	1	0	0	0	0	0	1	0	0	0	0		Yes
188	Yes	Yes	2	Non-Latino Legal Resident/Citizen	Yes		42	1	0	0	0	0	0	0		1	0	0	0	0	0		Married/married-like relationship	No	White		Yes	1	0	0	0		0	0	0	1	1	0	0	0	0	0	1	0	0	0	0		Yes
189	Yes	Yes	3	Non-Latino Legal Resident/Citizen	No	Patient believes that President Trump should be impeached	61	1	0	0	0	0	0	0		0	0	1	0	0	0		Single/dating	No	African American/Black		Yes	1	0	0	0		0	0	0	1	1	0	0	0	0	0	1	0	0	0	0		Yes
192	Yes	Yes	4	Non-Latino Legal Resident/Citizen	No		50	1	0	0	0	0	0	0		1	0	0	0	0	0		Single/dating	No	African American/Black		Yes	1	0	0	0		0	0	0	1	1	0	0	0	0	0	0	1	0	0	0		Yes
193	Yes	Yes	2	Non-Latino Legal Resident/Citizen	Yes		56	1	0	0	0	0	0	0		1	0	0	0	0	0		Single/dating	No	African American/Black		Yes	1	0	0	0		0	0	0	1	1	0	0	0	0	1	0	0	0	0	0		Yes
196	Yes	Yes	3	Non-Latino Legal Resident/Citizen	No	Pt is a legal immigrant who works with undocumented (based on his story) immigrants. He said that the workers he had picked up were suspicious when he said the job was close to an airport and refused to be driven in his car (they wanted to drive themselves). Out of 24 people he initially hired to do this job, only 4 remained after seeing the worksite and that there were often police close by. He …	54	1	0	0	0	0	0	0		1	0	0	0	0	0		Divorced/separated	No	Other- Please specify:	Arabic	Yes	0	0	0	1	Arabic	0	0	0	1	1	0	0	0	0	0	1	0	0	0	1	Covered California - Blue Shield	Yes
197	Yes	Yes	3	Non-Latino Legal Resident/Citizen	Yes		34	1	0	0	0	0	0	0		1	0	0	0	0	0		Single/dating	No	Other- Please specify:	Black/Italian	Yes	1	0	0	0		0	0	0	1	1	0	0	0	0	0	0	1	0	0	0		Yes
198	Yes	Yes	3	Non-Latino Legal Resident/Citizen	No	Patient was assaulted	59	1	0	0	0	0	0	0		1	0	0	0	0	0		Single/dating	No	White		Yes	1	0	0	0		0	0	0	1	1	0	0	0	1	0	0	0	0	0	0		No
204	Yes	Yes	3	Non-Latino Legal Resident/Citizen	Yes	Patients mother was a victim of domestic violence by his biological father. Patient said that he did not know if he had insurance. Found that he had Medicare A. Patient also specified for question 11.5 that he believes that Trump only wants these things to happen for illegal immigrants and not necessarily all immigrants	59	1	0	0	0	0	0	0		1	0	0	0	0	0		Single/dating	No	Other- Please specify:	Irish/Portugese/Hungarian	Yes	1	0	0	0		0	0	0	1	1	0	0	0	0	1	0	0	0	0	0		Yes
214	Yes	Yes	2	Non-Latino Legal Resident/Citizen	Yes		55	0	1	0	0	0	0	0		1	0	0	0	0	0		Single/dating	No	White		Yes	1	0	0	0		0	0	0	1	1	0	0	0	0	0	1	0	0	0	0		Yes
217	Yes	Yes	3	Non-Latino Legal Resident/Citizen	Yes	Pt newly homeless, but optimistic he will get his place of living back.	65	1	0	0	0	0	0	0		1	0	0	0	0	0		Single/dating	No	White		Yes	1	0	0	0		0	0	0	1	1	0	0	0	0	1	0	0	0	0	0		No
221	Yes	Yes	4	Non-Latino Legal Resident/Citizen	No		55	1	0	0	0	0	0	0		1	0	0	0	0	0		Single/dating	No	African American/Black		Yes	1	0	0	0		0	0	0	1	0	1	0	0	0	0	0	0	0	0	0		Yes
223	Yes	Yes	3	Non-Latino Legal Resident/Citizen	Yes	Patient is very happy this study is being conducted and these opinions are being documented. They feel undocumented victims of violence are now more afraid to seek help due to fear of being deported. For question 7 on police reporting undocumented victims of domestic violence to immigration authorities, they answered "no, because we are in Oakland, I don't know about other places, I would hope no…	43	0	1	0	0	0	0	0		1	0	0	0	0	0		Divorced/separated	No	Asian		Yes	1	0	0	0		0	0	0	1	1	0	0	0	0	0	0	0	0	0	1	NA	Yes
225	Yes	Yes	4	Non-Latino Legal Resident/Citizen	No	Patient is currently undergoing DV counseling with his wife	46	1	0	0	0	0	0	0		1	0	0	0	0	0		Married/married-like relationship	No	African American/Black		Yes	1	0	0	0		0	0	0	1	1	0	0	0	0	0	1	0	0	0	0		Yes
233	Yes	Yes	4	Non-Latino Legal Resident/Citizen	No		56	1	0	0	0	0	0	0		1	0	0	0	0	0		Single/dating	No	African American/Black		Yes	1	0	0	0		0	0	0	1	1	0	0	0	0	0	1	0	0	0	0		Yes
240	Yes	Yes	4	Non-Latino Legal Resident/Citizen	No		31	1	0	0	0	0	0	0		1	0	0	0	0	0		Single/dating	No	Asian		Yes	1	0	0	0		0	0	0	1	1	0	0	0	0	0	0	0	0	0	1	Alameda Alliance	Yes
243	Yes	Yes	3	Non-Latino Legal Resident/Citizen	Yes		51	1	0	0	0	0	0	0		1	0	0	0	0	0		Married/married-like relationship	No	Other- Please specify:	multi-racial (white, indian)	Yes	1	0	0	0		0	0	0	1	1	0	0	0	0	0	1	0	0	0	0		Yes
244	Yes	Yes	2	Non-Latino Legal Resident/Citizen	Yes		45	1	0	0	0	0	0	0		1	0	0	0	0	0		Single/dating	No	African American/Black		Yes	1	0	0	0		0	0	0	1	1	0	0	0	0	0	0	0	0	0	1	Alameda Alliance	No
260	Yes	Yes	2	Non-Latino Legal Resident/Citizen	Yes	N/A	64	1	0	0	0	0	0	0		1	0	0	0	0	0		Single/dating	No	African American/Black		Yes	1	0	0	0		0	0	0	1	1	0	0	0	0	0	1	0	0	0	0		Yes
262	Yes	Yes	4	Non-Latino Legal Resident/Citizen	No	Has lived in same residence for 33 years. Last saw regular doctor approx. 2 months prior to today.	66	1	0	0	0	0	0	0		0	0	1	0	0	0		Single/dating	No	African American/Black		Yes	1	0	0	0		0	0	0	1	1	0	0	0	0	0	1	0	0	0	0		Yes
263	Yes	Yes	4	Non-Latino Legal Resident/Citizen	No	Has lived in same residence for 19 years. Last saw regular doctor 5-6 months ago. Has lived in the US for 21 years.	34	1	0	0	0	0	0	0		1	0	0	0	0	0		Married/married-like relationship	No	Asian		Yes	0	0	1	0		0	0	1	0	1	0	0	0	0	0	1	0	0	0	0		Yes
266	Yes	Yes	5	Non-Latino Legal Resident/Citizen	No	Has lived in same residence for approx. 3 years. Last saw a doctor approx. 2 weeks ago. Stated she knew someone (herself, family, friend, other) who has experienced domestic violence, but not within the last year.	46	0	1	0	0	0	0	0		1	0	0	0	0	0		Divorced/separated	No	African American/Black		Yes	1	0	0	0		0	0	0	1	1	0	0	0	0	0	1	0	0	0	0		Yes
277	Yes	No	3	Undocumented Latino Immigrant	No	Patient says he has feelings of anger and not worry	40	1	0	0	0	0	0	0		1	0	0	0	0	0		Single/dating	No	American Indian or Alaska Native		No	0	1	0	0		0	0	1	0	1	0	0	0	0	0	1	0	0	0	0		Yes
278	Yes	Yes	4	Non-Latino Legal Resident/Citizen	No		41	1	0	0	0	0	0	0		1	0	0	0	0	0		Married/married-like relationship	No	African American/Black		Yes	1	0	0	0		0	0	0	1	1	0	0	0	0	0	0	0	0	0	1	Alameda Health Alliance	Yes
279	Yes	Yes	4	Non-Latino Legal Resident/Citizen	No		56	1	0	0	0	0	0	0		1	0	0	0	0	0		Widowed	No	White		Yes	1	0	0	0		0	0	0	1	1	0	0	0	0	0	1	0	0	0	0		No
280	Yes	Yes	3	Non-Latino Legal Resident/Citizen	No		55	1	0	0	0	0	0	0		1	0	0	0	0	0		Widowed	No	African American/Black		Yes	1	0	0	0		0	0	0	1	1	0	0	0	0	1	1	0	0	0	1	Alameda Alliance = medical	Yes
295	Yes	Yes	2	Non-Latino Legal Resident/Citizen	No		44	1	0	0	0	0	0	0		1	0	0	0	0	0		Single/dating	No	African American/Black		Yes	1	0	0	0		0	0	0	1	1	0	0	0	0	0	1	0	0	0	0		Yes
296	Yes	Yes	3	Non-Latino Legal Resident/Citizen	No		70	0	1	0	0	0	0	0		1	0	0	0	0	0		Single/dating	No	African American/Black		Yes	1	0	0	0		0	0	0	1	1	0	0	0	0	1	1	0	0	0	0		Yes
297	Yes	Yes	4	Non-Latino Legal Resident/Citizen	No		67	1	0	0	0	0	0	0		1	0	0	0	0	0		Married/married-like relationship	No	African American/Black		Yes	1	0	0	0		0	0	0	1	1	0	0	0	0	1	0	0	0	0	0		Yes
298	Yes	Yes	4	Non-Latino Legal Resident/Citizen	No		70	1	0	0	0	0	0	0		0	1	0	0	0	0		Single/dating	No	White		Yes	1	0	0	0		0	0	0	1	1	0	0	0	0	1	0	0	0	0	0		Yes
300	Yes	No	4	Non-Latino Legal Resident/Citizen	No	patient stated she had a SSN, but did not have one listed in Wellsoft.	30	0	1	0	0	0	0	0		1	0	0	0	0	0		Married/married-like relationship	No	African American/Black		Yes	1	0	0	1	two others	0	0	0	1	1	0	0	0	0	0	1	0	0	0	0		Yes
301	Yes	Yes	3	Non-Latino Legal Resident/Citizen	No		55	0	1	0	0	0	0	0		1	0	0	0	0	0		Single/dating	No	White		Yes	1	0	0	0		0	0	0	1	1	0	0	0	0	0	1	0	0	0	0		Yes
306	Yes	Yes	3	Non-Latino Legal Resident/Citizen	No		50	1	0	0	0	0	0	0		1	0	0	0	0	0		Single/dating	No	African American/Black		Yes	1	0	0	0		0	0	0	1	0	1	0	0	0	0	0	0	0	0	0		Yes
309	Yes	Yes	2	Non-Latino Legal Resident/Citizen	No		60	0	1	0	0	0	0	0		1	0	0	0	0	0		Divorced/separated	No	African American/Black		Yes	1	0	0	0		0	0	0	1	1	0	0	0	0	1	0	0	0	0	0		Yes
313	Yes	Yes	3	Non-Latino Legal Resident/Citizen	Yes		62	1	0	0	0	0	0	0		1	0	0	0	0	0		Single/dating	No	White		Yes	1	0	0	0		0	0	0	1	1	0	0	0	1	0	0	0	0	0	0		Yes
314	Yes	Yes	4	Non-Latino Legal Resident/Citizen	No	Pt commented that it is very difficult to get a job in the United States and that any experience he had does not carry over; you have to start over when you move here.	55	1	0	0	0	0	0	0		1	0	0	0	0	0		Married/married-like relationship	No	African American/Black		Yes	1	0	0	0		0	0	0	1	1	0	0	0	0	0	1	0	0	0	0		Yes
315	Yes	Yes	3	Non-Latino Legal Resident/Citizen	Yes	Pt did not specify he was straight but rather talked about how sexuality is magical, a connection between two people. His previous partner and current partner are women. Pt experienced eviction after his previous partner passed away but won lawsuit against the building management. Currently has his own place. Pt said that the current political climate is based on a narrative of dominance vs submi…	75	1	0	0	0	0	0	0		0	0	0	0	1	0	Sexuality is about communication between two people.	Married/married-like relationship	No	White		Yes	1	0	0	1	French	0	0	0	1	1	0	0	0	0	1	0	0	0	0	0		Yes
316	Yes	No	2	Undocumented Non-Latino	Yes		60	0	1	0	0	0	0	0		1	0	0	0	0	0		Single/dating	No	Asian		No	0	0	0	1	Tagolog	0	0	0	1	1	0	0	0	0	0	1	0	0	0	0		Yes
334	Yes	Yes	3	Non-Latino Legal Resident/Citizen	Yes		40	1	0	0	0	0	0	0		1	0	0	0	0	0		Married/married-like relationship	No	Asian		Yes	0	0	0	1	Tibetan	0	0	1	0	0	1	0	0	0	0	0	0	0	0	0		Yes
335	Yes	Yes	4	Non-Latino Legal Resident/Citizen	No		28	1	0	0	0	0	0	0		1	0	0	0	0	0		Single/dating	No	African American/Black		Yes	1	0	0	0		0	0	0	1	1	0	0	0	0	0	1	0	0	0	0		Yes
336	Yes	Yes	3	Non-Latino Legal Resident/Citizen	No		38	1	0	0	0	0	0	0		1	0	0	0	0	0		Single/dating	No	African American/Black		Yes	1	0	0	0		0	0	0	1	0	1	0	0	0	0	0	0	0	0	0		Yes
338	Yes	Yes	4	Non-Latino Legal Resident/Citizen	No		36	1	0	0	0	0	0	0		1	0	0	0	0	0		Single/dating	No	African American/Black		Yes	1	0	0	0		0	0	0	1	0	1	0	0	0	0	0	0	0	0	0		Yes
340	Yes	Yes	3	Non-Latino Legal Resident/Citizen	Yes		59	1	0	0	0	0	0	0		1	0	0	0	0	0		Single/dating	No	White		Yes	1	0	0	0		0	0	0	1	1	0	0	0	0	1	1	0	0	0	0		No
341	Yes	Yes	4	Non-Latino Legal Resident/Citizen	Yes		37	1	0	0	0	0	0	0		1	0	0	0	0	0		Single/dating	No	African American/Black		Yes	1	0	0	0		0	0	0	1	0	1	0	0	0	0	0	0	0	0	0		Yes
342	Yes	Yes	3	Non-Latino Legal Resident/Citizen	No		61	0	1	0	0	0	0	0		1	0	0	0	0	0		Single/dating	No	African American/Black		Yes	1	0	0	0		0	0	0	1	1	0	0	0	0	1	0	0	0	0	0		Yes
363	Yes	Yes	3	Non-Latino Legal Resident/Citizen	No	Says that since the police has already demonstrated that they are capable of abuse, people are already afraid of authorities and not likely to report about crimes - so President Trump's statements do not change anything.	58	1	0	0	0	0	0	0		1	0	0	0	0	0		Married/married-like relationship	No	White		Yes	1	0	0	0		0	0	0	1	1	0	0	0	0	1	1	0	0	0	0		Yes
377	Yes	Yes	4	Undocumented Non-Latino	No	The patient was clearly distressed and had a lot of thoughts and ideas about healthcare and politics. Unfortunately did not ask Part III questions.	43	0	0	1	0	0	0	0		0	0	1	0	0	0		Married/married-like relationship	No	Other- Please specify:	Philipino	Yes	0	0	0	1	Tagalog	0	0	0	1	1	0	0	0	0	0	1	0	0	0	0		Yes
386	Yes	Yes	3	Non-Latino Legal Resident/Citizen	Yes		67	0	1	0	0	0	0	0		1	0	0	0	0	0		Widowed	No	Other- Please specify:	Irish + American Indian or Native Alaskan	Yes	1	0	0	0		0	0	0	1	1	0	0	0	0	1	0	0	0	0	0		Yes
387	Yes	Yes	2	Non-Latino Legal Resident/Citizen	Yes		20	0	1	0	0	0	0	0		1	0	0	0	0	0		Single/dating	No	Asian		Yes	1	0	0	0		0	0	0	1	1	0	0	0	0	0	1	0	0	0	0		Yes
390	Yes	Yes	4	Non-Latino Legal Resident/Citizen	No		47	1	0	0	0	0	0	0		1	0	0	0	0	0		Single/dating	No	African American/Black		Yes	1	0	0	0		0	0	0	1	1	0	0	0	0	0	1	0	0	0	0		Yes
391	Yes	Yes	4	Non-Latino Legal Resident/Citizen	No		64	1	0	0	0	0	0	0		1	0	0	0	0	0		Married/married-like relationship	No	African American/Black		Yes	1	0	0	0		0	0	0	1	1	0	0	0	0	1	0	0	0	0	0		Yes
392	Yes	Yes	3	Non-Latino Legal Resident/Citizen	No		56	1	0	0	0	0	0	0		1	0	0	0	0	0		Single/dating	No	African American/Black		Yes	1	0	0	0		0	0	0	1	1	0	0	0	0	0	1	0	0	0	0		Yes
398	Yes	Yes	4	Non-Latino Legal Resident/Citizen	No		37	1	0	0	0	0	0	0		1	0	0	0	0	0		Single/dating	No	White		Yes	1	0	0	0		0	0	0	1	1	0	0	0	0	0	1	0	0	0	0		Yes
399	Yes	Yes	3	Non-Latino Legal Resident/Citizen	No		40	0	1	0	0	0	0	0		1	0	0	0	0	0		Single/dating	No	Other- Please specify:	Ethiopian	Yes	0	0	0	1	Tigrinya	0	0	1	0	1	0	0	0	1	0	0	0	0	0	0		Yes
422	Yes	Yes	4	Non-Latino Legal Resident/Citizen	No		31	0	1	0	0	0	0	0		1	0	0	0	0	0		Married/married-like relationship	No	Other- Please specify:	Luso	Yes	0	0	0	1	Portuguese	0	0	0	1	0	1	0	0	0	0	0	0	0	0	0		Yes
423	Yes	Yes	4	Non-Latino Legal Resident/Citizen	No		52	1	0	0	0	0	0	0		1	0	0	0	0	0		Single/dating	No	African American/Black		Yes	1	0	0	0		0	0	0	1	1	0	0	0	0	0	1	0	0	0	0		Yes
424	Yes	Yes	4	Non-Latino Legal Resident/Citizen	No		30	1	0	0	0	0	0	0		1	0	0	0	0	0		Single/dating	No	White		Yes	1	0	0	0		0	0	0	1	1	0	0	0	0	0	1	0	0	0	0		Yes
445	Yes	Yes	3	Non-Latino Legal Resident/Citizen	No	Negative speech surrounding immigrants and jobs is ridiculous because they hold jobs that no one wants. She says that no one is taking the jobs that immigrants are typically known for holding, why worry about them "stealing" our jobs? She has taken her son strawberry picking in Watsonville and says the work is back breaking. She was tired after a few hours and was so sore the next day. She says s…	63	0	1	0	0	0	0	0		1	0	0	0	0	0		Single/dating	No	White		Yes	1	0	0	0		0	0	0	1	1	0	0	0	0	0	1	0	0	0	0		Yes
446	Yes	Yes	3	Non-Latino Legal Resident/Citizen	No	Hospital staff treats everyone fair.	63	1	0	0	0	0	0	0		1	0	0	0	0	0		Single/dating	No	African American/Black		Yes	1	0	0	0		0	0	0	1	1	0	0	0	0	0	1	0	0	0	0		No
447	Yes	Yes	3	Non-Latino Legal Resident/Citizen	No	Language barrier occurred later in survey and he began answering questions I was not asking. For example, I would ask domestic violence question 1. Do you know anyone who has experienced domestic violence? and he would adamantly say "I hate violence. I love. That's it. I don't tolerate violence." Even after rephrasing many times.	71	1	0	0	0	0	0	0		1	0	0	0	0	0		Single/dating	No	Other- Please specify:	Indian	Yes	0	0	0	1	Punjabi	0	0	1	0	1	0	0	0	0	0	0	0	0	0	1	unsure	No
451	Yes	Yes	4	Non-Latino Legal Resident/Citizen	No		46	1	0	0	0	0	0	0		1	0	0	0	0	0		Married/married-like relationship	No	African American/Black		Yes	1	0	0	0		0	0	0	1	1	0	0	0	0	0	1	0	0	0	0		Yes
461	Yes	Yes	4	Non-Latino Legal Resident/Citizen	No		29	1	0	0	0	0	0	0		1	0	0	0	0	0		Married/married-like relationship	No	African American/Black		Unsure	1	0	0	0		0	0	0	1	1	0	0	0	0	0	1	0	0	0	0		Yes
463	Yes	Yes	3	Non-Latino Legal Resident/Citizen	No		28	0	1	0	0	0	0	0		0	0	1	0	0	0		Married/married-like relationship	No	African American/Black		Yes	1	0	0	0		0	0	0	1	1	0	0	0	0	1	1	0	0	0	0		No
480	Yes	Yes	4	Non-Latino Legal Resident/Citizen	No	Survey is incomplete.	31	1	0	0	0	0	0	0		1	0	0	0	0	0		Married/married-like relationship	No	Asian		Yes	1	0	0	0		0	0	0	1	0	1	0	0	0	0	0	0	0	0	0		Yes
483	Yes	Yes	5	Non-Latino Legal Resident/Citizen	No	Pt says she can't trust our president "I feel uneasy, I am about unity." Families are being broken. We all live here, this makes me feel unsafe.	33	1	0	0	0	0	0	0		1	0	0	0	0	0		Single/dating	No	Other- Please specify:	Native American + white	Yes	1	0	0	0		0	0	0	1	1	0	0	0	0	0	1	0	0	0	0		Yes
484	Yes	Yes	3	Non-Latino Legal Resident/Citizen	No		67	1	0	0	0	0	0	0		1	0	0	0	0	0		Single/dating	No	African American/Black		Yes	1	0	0	0		0	0	0	1	1	0	0	0	0	1	1	0	0	0	0		Yes
485	Yes	Yes	3	Non-Latino Legal Resident/Citizen	Yes		28	1	0	0	0	0	0	0		1	0	0	0	0	0		Married/married-like relationship	No	African American/Black		Yes	1	0	0	0		0	0	0	1	0	0	0	1	0	0	0	0	0	0	0		Yes
486	Yes	Yes	3	Non-Latino Legal Resident/Citizen	No		49	0	1	0	0	0	0	0		1	0	0	0	0	0		Married/married-like relationship	No	African American/Black		Yes	1	0	0	0		0	0	0	1	0	1	0	0	0	0	0	0	0	0	0		Yes
490	Yes	Yes	3	Non-Latino Legal Resident/Citizen	No		60	1	0	0	0	0	0	0		1	0	0	0	0	0		Single/dating	No	African American/Black		Yes	1	0	0	0		0	0	0	1	1	0	0	0	0	0	0	0	0	0	1	Blue Cross	Yes
492	Yes	Yes	3	Non-Latino Legal Resident/Citizen	No	Q #14 about patients treated differently depending on documentation status - he says that he sees a difference in quality of care just through observation. He also had a story about how his Indian doctor treats him very differently than a generic "Dr. Becky" he might find here at Highland because of the different cultural backgrounds. Indian doctor brings in beliefs and faith where white doctor w…	39	1	0	0	0	0	0	0		1	0	0	0	0	0		Married/married-like relationship	No	Other- Please specify:	mixed: white black and Indian	Yes	1	0	0	0		0	0	0	1	1	0	0	0	0	0	0	0	0	0	1	Signa	Yes
496	Yes	Yes	2	Non-Latino Legal Resident/Citizen	No	Patient requested to stop the survey at the beginning of the political questions section due to headache. Also said he does not get into politics. Repeatedly changed answers throughout the survey. Appeared to lose focus and seemed loopy at times. Stated he has lived in the same residence for 5 years.	30	1	0	0	0	0	0	0		1	0	0	0	0	0		Married/married-like relationship	No	Other- Please specify:	did not specify	Yes	1	0	0	0		0	0	0	1	0	1	0	0	0	0	0	0	0	0	0		Yes
505	Yes	Yes	3	Non-Latino Legal Resident/Citizen	No	9. has Alliance health care 10 (politics) could not remember presidents name and when offered to choose the President's name from a list of three (Obama, Trump, or Bush), said that Bush was the President. I didn't continue with other questions.	49	1	0	0	0	0	0	0		1	0	0	0	0	0		Single/dating	No	African American/Black		Yes	1	0	0	0		0	0	0	1	1	0	0	0	0	0	1	0	0	0	0		Yes
506	Yes	Yes	2	Non-Latino Legal Resident/Citizen	No		43	1	0	0	0	0	0	0		1	0	0	0	0	0		Single/dating	No	Native Hawaiian or other pacific islander		Yes	1	0	0	0		0	0	0	1	1	0	0	0	0	0	1	0	0	0	0		No
509	Yes	Yes	4	Non-Latino Legal Resident/Citizen	No		30	0	1	0	0	0	0	0		1	0	0	0	0	0		Single/dating	No	African American/Black		Yes	1	0	0	0		0	0	0	1	1	0	0	0	0	0	1	0	0	0	0		Yes
510	Yes	Yes	3	Non-Latino Legal Resident/Citizen	No	Trump's comments have made white supremacists more comfortable in expressing or acting on their views, and I'm more afraid now than I was before to be out and in crowds. It seems that there have been more racially motivated mass shootings since he became president. On reporting to police: She said that if she were a DV victim, she would be afraid to report to police because she would be afraid th…	23	0	1	0	0	0	0	0		0	0	1	0	0	0		Single/dating	No	African American/Black		Yes	1	0	0	0		0	0	0	1	1	0	0	0	0	0	1	0	0	0	0		Yes
511	Yes	Yes	4	Non-Latino Legal Resident/Citizen	No		26	1	0	0	0	0	0	0		1	0	0	0	0	0		Single/dating	No	African American/Black		Yes	1	0	0	0		0	0	0	1	1	0	0	0	0	0	1	0	0	0	0		Yes
514	Yes	Yes	4	Non-Latino Legal Resident/Citizen	No		56	1	0	0	0	0	0	0		1	0	0	0	0	0		Single/dating	No	African American/Black		Yes	1	0	0	0		0	0	0	1	1	0	0	0	0	1	1	0	0	0	0		Yes
516	Yes	Yes	4	Non-Latino Legal Resident/Citizen	No		31	1	0	0	0	0	0	0		1	0	0	0	0	0		Divorced/separated	No	Other- Please specify:	Russian	Yes	0	0	0	1	Russian	0	0	0	1	0	1	0	0	0	0	0	0	0	0	0		Yes
526	Yes	Yes	4	Non-Latino Legal Resident/Citizen	No		35	1	0	0	0	0	0	0		1	0	0	0	0	0		Single/dating	No	African American/Black		Yes	1	0	0	0		0	0	0	1	0	1	0	0	0	0	0	0	0	0	0		Yes
528	Yes	Yes	3	Non-Latino Legal Resident/Citizen	No		60	0	1	0	0	0	0	0		1	0	0	0	0	0		Married/married-like relationship	No	African American/Black		Yes	1	0	0	0		0	0	0	1	1	0	0	0	0	0	1	0	0	0	0		Yes
532	Yes	Yes	4	Non-Latino Legal Resident/Citizen	No		60	1	0	0	0	0	0	0		1	0	0	0	0	0		Single/dating	No	African American/Black		Yes	1	0	0	0		0	0	0	1	1	0	0	0	0	0	1	0	0	0	0		Yes
533	Yes	Yes	2	Non-Latino Legal Resident/Citizen	No	Patient is an immigrant. Thinks that there is increased racial violence in the streets. Cites an Indian person being attacked for his race at a gas station in AZ/TX and instances of white supremacists. Says she is poor and sick, the worst combination. Her children live nearby, but she thinks they are very stressed and does not want to be a burden to them. She has had two jobs most of her time in …	61	0	1	0	0	0	0	0		1	0	0	0	0	0		Widowed	No	Asian		Yes	0	0	0	1	Persian	0	0	0	1	0	1	0	0	0	0	0	0	0	0	0		Yes
534	Yes	Yes	2	Non-Latino Legal Resident/Citizen	No		38	1	0	0	0	0	0	0		1	0	0	0	0	0		Married/married-like relationship	No	African American/Black		Yes	1	0	0	0		0	0	0	1	1	0	0	0	0	0	1	0	0	0	0		Yes
538	Yes	Yes	3	Non-Latino Legal Resident/Citizen	No		34	0	1	0	0	0	0	0		1	0	0	0	0	0		Married/married-like relationship	No	African American/Black		Yes	1	0	0	0		0	0	0	1	1	0	0	0	0	0	1	0	0	0	0		Yes
539	Yes	Yes	3	Non-Latino Legal Resident/Citizen	Yes		31	0	1	0	0	0	0	0		1	0	0	0	0	0		Single/dating	No	African American/Black		Yes	1	0	0	0		0	0	0	1	1	0	0	0	0	0	1	0	0	0	0		Yes
540	Yes	Yes	4	Non-Latino Legal Resident/Citizen	No		61	0	1	0	0	0	0	0		1	0	0	0	0	0		Married/married-like relationship	No	White		Yes	1	0	0	0		0	0	0	1	1	0	0	0	0	1	1	0	0	0	0		Yes
541	Yes	Yes	4	Non-Latino Legal Resident/Citizen	No		53	1	0	0	0	0	0	0		1	0	0	0	0	0		Single/dating	No	African American/Black		Yes	1	0	0	0		0	0	0	1	1	0	0	0	0	0	1	0	0	0	0		Yes
547	Yes	Yes	4	Non-Latino Legal Resident/Citizen	No		31	1	0	0	0	0	0	0		0	0	1	0	0	0		Single/dating	No	African American/Black		Yes	1	0	0	0		0	0	0	1	1	0	0	0	0	0	1	0	0	0	0		Yes
549	Yes	No	3	Non-Latino Legal Resident/Citizen	No		46	0	1	0	0	0	0	0		1	0	0	0	0	0		Single/dating	No	African American/Black		Yes	1	0	0	0		0	0	0	1	1	0	0	0	0	0	1	0	0	0	0		Yes
558	Yes	Yes	4	Non-Latino Legal Resident/Citizen	No	This individual told me that he was incarcerated due to a domestic violence charge against him from former partner. He described how he pushed her and how she broke her ankle. He was also very disorganized and often would ramble getting distracted, but I decided that he was lucid enough to answer the questions adequately.	60	1	0	0	0	0	0	0		1	0	0	0	0	0		Single/dating	No	African American/Black		Yes	1	0	0	0		0	0	0	1	0	1	0	0	0	0	0	0	0	0	0		No
561	Yes	Yes	3	Non-Latino Legal Resident/Citizen	No	5.B "I guess I would describe myself as white under the Black's Law Dictionary." Goes to Highland's emergency department.	32	1	0	0	0	0	0	0		1	0	0	0	0	0		Married/married-like relationship	No	White		Yes	1	0	0	0		0	0	0	1	0	1	0	0	0	0	0	0	0	0	0		Yes
565	Yes	Yes	4	Non-Latino Legal Resident/Citizen	No	People with warrants cannot feel safe coming to the hospital; I do not see why undocumented immigrants should feel safe coming. He mentioned that he is working in the trucking industry and that Trump is trying to protect jobs like his by not forcing them to purchase new trucks to meet new emissions standards.	28	1	0	0	0	0	0	0		1	0	0	0	0	0		Single/dating	No	African American/Black		Yes	1	0	0	0		0	0	0	1	1	0	0	0	0	0	1	0	0	0	0		Yes
569	Yes	Yes	2	Non-Latino Legal Resident/Citizen	No	Man was hit by a car but still very lucid and helpful! Despite screaming woman next door even. 8. "Do you believe doctors SHOULD report domestic violence to the police even when the VICTIM does NOT want the police to find out about the domestic violence?" he says he thinks doctors probably DO report the domestic violence but he's not sure if he thinks that they SHOULD or SHOULD NOT 11 - pt thinks…	51	1	0	0	0	0	0	0		1	0	0	0	0	0		Single/dating	No	African American/Black		Yes	1	0	0	0		0	0	0	1	1	0	0	0	0	0	1	0	0	0	0		No
570	Yes	Yes	3	Non-Latino Legal Resident/Citizen	No	12. She is WORRIED but does not feel UNSAFE living in the US. Marked "yes, these statements have made me feel a little worried or unsafe" because most representative answer choice.	47	0	1	0	0	0	0	0		1	0	0	0	0	0		Single/dating	No	African American/Black		Yes	1	0	0	0		0	0	0	1	1	0	0	0	0	0	0	0	0	0	1	unsure	Yes
574	Yes	Yes	3	Non-Latino Legal Resident/Citizen	No		35	0	1	0	0	0	0	0		1	0	0	0	0	0		Married/married-like relationship	No	African American/Black		Yes	1	0	0	0		0	0	0	1	1	0	0	0	0	0	1	0	0	0	0		Yes
576	Yes	Yes	4	Non-Latino Legal Resident/Citizen	No	He was a recent immigrant who had been travelling as well recently, so it felt like he did not know much about American politics.	69	1	0	0	0	0	0	0		1	0	0	0	0	0		Married/married-like relationship	No	African American/Black		Yes	0	0	0	1	Tigrinya	0	0	1	0	1	0	0	0	0	1	1	0	0	0	0		Yes
577	Yes	Yes	4	Non-Latino Legal Resident/Citizen	No		25	0	1	0	0	0	0	0		0	0	0	0	0	1		Single/dating	No	African American/Black		Yes	1	0	0	0		0	0	0	1	1	0	0	0	0	0	1	0	0	0	0		No
581	Yes	Yes	3	Non-Latino Legal Resident/Citizen	No		54	1	0	0	0	0	0	0		1	0	0	0	0	0		Widowed	No	African American/Black		Yes	1	0	0	0		0	0	0	1	1	0	0	0	0	1	0	0	0	0	0		Yes
587	Yes	No	3	Undocumented Non-Latino	No		46	0	1	0	0	0	0	0		1	0	0	0	0	0		Married/married-like relationship	No	Other- Please specify:	Nigerian	No	0	0	0	1	Igbo	0	0	1	0	1	0	0	0	0	0	0	0	1	0	0		Yes
588	Yes	No	2	Non-Latino Legal Resident/Citizen	No		52	0	1	0	0	0	0	0		1	0	0	0	0	0		Single/dating	No	African American/Black		Yes	1	0	0	0		0	0	0	1	0	1	0	0	0	0	0	0	0	0	0		Yes
596	Yes	Yes	4	Non-Latino Legal Resident/Citizen	No	She was very concerned about using government programs like food stamps because she was afraid that her green card would not be renewed. She came here to escape religious persecution in her country.	37	0	1	0	0	0	0	0		1	0	0	0	0	0		Married/married-like relationship	No	Asian		Yes	0	0	0	1	Farsi	0	0	0	1	0	0	1	0	0	0	0	0	0	0	0		Yes
598	Yes	Yes	4	Non-Latino Legal Resident/Citizen	No		47	0	1	0	0	0	0	0		1	0	0	0	0	0		Divorced/separated	No	White		Yes	1	0	0	0		0	0	0	1	1	0	0	0	0	0	1	0	0	0	0		Yes
599	Yes	Yes	4	Non-Latino Legal Resident/Citizen	No		34	1	0	0	0	0	0	0		1	0	0	0	0	0		Single/dating	No	African American/Black		Yes	1	0	0	0		0	0	0	1	1	0	0	0	0	0	1	0	0	0	0		Yes
605	Yes	Yes	3	Non-Latino Legal Resident/Citizen	No	single/dating and divorced; just left her most recent place and is going to a shelter after this; receives care here	51	0	1	0	0	0	0	0		1	0	0	0	0	0		Divorced/separated	No	African American/Black		Yes	1	0	0	0		0	0	0	1	1	0	0	0	0	0	1	0	0	0	0		No
608	Yes	Yes	4	Non-Latino Legal Resident/Citizen	No		50	1	0	0	0	0	0	0		1	0	0	0	0	0		Married/married-like relationship	No	Other- Please specify:	Chinese	Yes	1	0	0	0		0	0	0	1	1	0	0	0	0	0	1	0	0	0	0		Yes
610	Yes	Yes	3	Non-Latino Legal Resident/Citizen	No		45	1	0	0	0	0	0	0		1	0	0	0	0	0		Single/dating	No	African American/Black		Yes	1	0	0	0		0	0	0	1	1	0	0	0	0	0	1	0	0	0	0		Yes
617	Yes						20	0	1	0	0	0	0	0		1	0	0	0	0	0		Single/dating	No	Other- Please specify:	middle eastern	Yes	1	0	0	0		0	0	0	1	1	0	0	0	1	0	0	0	0	0	0		Yes
622	Yes	Yes	3	Legal Latino Resident/Citizen			71	0	1	0	0	0	0	0		1	0	0	0	0	0		Widowed	No	Asian		Yes	1	0	0	0		0	0	0	1	1	0	0	0	0	1	1	0	0	0	0		Yes
624	Yes	Yes	3	Legal Latino Resident/Citizen			34	0	1	0	0	0	0	0		1	0	0	0	0	0		Single/dating	No			Yes	0	0	0	1	Russian	0	0	0	1	1	0	0	0	0	0	1	0	0	0	0		Yes
625	Yes	Yes	3				37	1	0	0	0	0	0	0		1	0	0	0	0	0		Single/dating	No	Other- Please specify:	French	Yes	0	0	0	1	French	0	0	1	0	1	0	0	0	0	0	0	0	0	0	1	blueshield	Yes
627	Yes	Yes	3	Non-Latino Legal Resident/Citizen	No		58	0	1	0	0	0	0	0		1	0	0	0	0	0		Married/married-like relationship	No	African American/Black		Yes	1	0	0	0		0	0	0	1	1	0	0	0	1	1	1	0	1	1	1	Humana	Yes
628	Yes	Yes	2	Non-Latino Legal Resident/Citizen	Yes		60	0	1	0	0	0	0	0		0	1	0	0	0	0		Single/dating	No	African American/Black		Yes	1	0	0	0		0	0	0	1	1	0	0	0	0	1	1	0	0	0	0		Yes
629	Yes	Yes	4	Non-Latino Legal Resident/Citizen	No	Patient declined to continue after Q11.	69	1	0	0	0	0	0	0		1	0	0	0	0	0		Divorced/separated	No	Native Hawaiian or other pacific islander		No	1	0	0	0		0	0	0	1	1	0	0	0	0	0	1	0	1	0	0		Yes
630	Yes	Yes	3	Non-Latino Legal Resident/Citizen	No		28	1	0	0	0	0	0	0		1	0	0	0	0	0		Single/dating	No	White		Yes	1	0	0	0		0	0	0	1	1	0	0	0	0	0	1	0	0	0	0		Yes
631	Yes		2	Legal Latino Resident/Citizen			49	0	1	0	0	0	0	0		0	1	0	0	0	0		Divorced/separated	No	African American/Black		Yes	1	0	0	0		0	0	0	1	1	0	0	0	0	0	1	0	0	0	0		Yes
632	Yes		3	Legal Latino Resident/Citizen		In response to Q6 in pt. II: "might have a right"	63	1	0	0	0	0	0	0		0	0	1	0	0	0		Single/dating	No	Other- Please specify:	Indian	Yes	1	0	0	0		0	0	0	1	0	1	1	0	0	0	0	0	0	0	0		Yes
633	Yes						69	1	0	0	0	0	0	0		1	0	0	0	0	0		Widowed	No	Other- Please specify:	Portuguese	Yes	1	0	0	0		0	0	0	1	1	0	0	0	0	0	1	0	0	0	0		Yes
638	Yes	Yes	3	Non-Latino Legal Resident/Citizen	Yes		82	1	0	0	0	0	0	0		0	0	1	0	0	0		Single/dating	No	Other- Please specify:	Russian German	Yes	1	0	0	0		0	0	0	1	1	0	0	0	0	1	0	0	0	0	0		Yes
639	Yes	Yes	2	Non-Latino Legal Resident/Citizen	Yes		48	1	0	0	0	0	0	0		1	0	0	0	0	0		Single/dating	No	African American/Black		Yes	1	0	0	0		0	0	0	1	0	1	0	0	0	0	0	0	0	0	0		No
641	Yes	Yes	3	Non-Latino Legal Resident/Citizen	Yes		61	1	0	0	0	0	0	0		0	0	1	0	0	0		Single/dating	No	White		Yes	1	0	0	0		0	0	0	1	1	0	0	0	0	0	1	0	0	0	0		Yes
642	Yes	Yes	2	Non-Latino Legal Resident/Citizen	No		40	0	1	0	0	0	0	0		1	0	0	0	0	0		Divorced/separated	No	African American/Black		Yes	1	0	0	0		0	0	0	1	1	0	0	0	0	1	1	0	0	0	0		Yes
643	Yes	Yes	3	Non-Latino Legal Resident/Citizen	No		46	0	1	0	0	0	0	0		1	0	0	0	0	0		Single/dating	No	African American/Black		Yes	1	0	0	0		0	0	0	1	0	1	0	0	0	0	0	0	0	0	0		Yes
644	Yes	Yes	2	Non-Latino Legal Resident/Citizen	Yes	Declined to answer Q11.4 and Q12 in part II.	54	0	1	0	0	0	0	0		1	0	0	0	0	0		Married/married-like relationship	No	African American/Black		Yes	1	0	0	0		0	0	0	1	1	0	0	0	0	0	1	0	0	0	0		Yes
645	Yes	Yes	2	Non-Latino Legal Resident/Citizen	Yes		73	0	1	0	0	0	0	0		1	0	0	0	0	0		Widowed	No	Asian		Yes	0	0	0	1	Filipino/Tagalog	0	0	0	1	1	0	0	0	0	1	1	0	0	0	0		Yes
646	Yes	Yes	3	Non-Latino Legal Resident/Citizen	Yes		38	0	0	0	1	0	0	0		1	0	0	0	0	0		Divorced/separated	No	White		Yes	1	0	0	0		0	0	0	1	1	0	0	0	0	1	1	0	0	0	0		Yes
656	Yes	Yes	3	Legal Latino Resident/Citizen			39	0	1	0	0	0	0	0		1	0	0	0	0	0		Single/dating	No	Native Hawaiian or other pacific islander		Yes	1	0	0	0		0	0	0	1	1	0	0	0	0	0	1	0	0	0	0		Yes
658	Yes	Yes	3	Legal Latino Resident/Citizen			57	0	1	0	0	0	0	0		0	1	0	0	0	0		Single/dating	No	American Indian or Alaska Native		Yes	1	0	0	0		0	0	0	1	1	0	0	0	0	0	0	0	1	0	0		Yes
659	Yes		3	Legal Latino Resident/Citizen	No	refused to answer the domestic violence part	55	1	0	0	0	0	0	0		1	0	0	0	0	0		Married/married-like relationship	No	African American/Black		Yes	1	0	0	0		0	0	0	1	1	0	0	0	0	1	1	0	0	0	0		Yes
662	Yes		3	Legal Latino Resident/Citizen	No		68	1	0	0	0	0	0	0		0	1	0	0	0	0		Single/dating	No	Other- Please specify:	latin/italian/finnish	Yes	1	0	0	0		0	0	1	0	1	0	0	0	0	1	0	0	0	0	0		Yes
667	Yes		3	Non-Latino Legal Resident/Citizen	No		37	0	1	0	0	0	0	0		1	0	0	0	0	0		Married/married-like relationship	No	White		Yes	1	0	0	0		0	0	0	1	1	0	0	0	0	0	1	0	0	0	0		Yes
668	Yes			Non-Latino Legal Resident/Citizen			58	0	1	0	0	0	0	0		1	0	0	0	0	0		Widowed	No	Asian		Yes	0	0	0	1	Tagalog	0	0	1	0	1	0	0	0	0	1	1	0	0	0	0		Yes
669	Yes			Non-Latino Legal Resident/Citizen			53	0	1	0	0	0	0	0		1	0	0	0	0	0		Married/married-like relationship	No	Native Hawaiian or other pacific islander		Yes	0	0	0	1	Samoan	0	0	0	1	1	0	0	0	0	0	0	0	0	0	1	United Health	Yes
670	Yes			Non-Latino Legal Resident/Citizen		Notes in regards to Q5 Do you believe doctors report domestic violence to the police: "Not physical because it's hard to back up what happened"	32	0	1	0	0	0	0	0		0	0	1	0	0	0		Single/dating	No	African American/Black		Yes	1	0	0	0		0	0	0	1	1	0	0	0	0	0	0	0	1	0	0		Yes
671	Yes			Non-Latino Legal Resident/Citizen			62	1	0	0	0	0	0	0		0	0	1	0	0	0		Single/dating	No	White		Yes	1	0	0	0		0	0	0	1	1	0	0	0	0	1	1	0	0	0	0		Yes
673	Yes			Non-Latino Legal Resident/Citizen			28	0	0	0	0	1	0	0		0	0	1	0	0	0		Single/dating	No	Other- Please specify:	Multi-racial	Yes	1	0	0	0		0	0	0	1	1	0	0	0	0	0	1	0	0	0	0		Yes
1	Yes	No	3	Undocumented Latino Immigrant	No		29	1	0	0	0	0	0	0		1	0	0	0	0	0		Single/dating	Yes	Other- Please specify:	N/A	No	0	1	0	0		0	1	0	0	1	0	0	0	0	0	0	0	1	0	0		Yes
2	Yes	Yes	3	Legal Latino Resident/Citizen	No		78	0	1	0	0	0	0	0		1	0	0	0	0	0		Widowed	Yes	Other- Please specify:		Yes	0	1	0	0		1	0	0	0	1	0	0	0	0	1	1	0	0	0	0		Yes
3	Yes	No	4	Undocumented Latino Immigrant	Yes		71	0	1	0	0	0	0	0		1	0	0	0	0	0		Widowed	Yes	Other- Please specify:	Latino	No	0	1	0	0		0	1	0	0	0	0	1	0	0	0	0	0	0	0	0		No
13	Yes	No	3	Undocumented Latino Immigrant	No		43	0	1	0	0	0	0	0		1	0	0	0	0	0		Single/dating	Yes	Other- Please specify:	Hispanic	No	0	1	0	0		0	1	0	0	1	0	0	0	0	0	1	0	0	0	0		Yes
14	Yes	Yes	4	Legal Latino Resident/Citizen	No		42	0	1	0	0	0	0	0		1	0	0	0	0	0		Divorced/separated	Yes	Other- Please specify:	Hispanic	Yes	0	1	0	0		0	0	1	0	0	1	0	0	0	0	0	0	0	0	0		Yes
16	Yes	No	3	Undocumented Latino Immigrant	Yes		30	0	1	0	0	0	0	0		1	0	0	0	0	0		Married/married-like relationship	Yes	Other- Please specify:	Hispanic	No	0	1	0	0		0	1	0	0	1	0	0	0	0	0	0	0	1	0	0		Yes
19	Yes	Yes	4	Undocumented Latino Immigrant	No		52	1	0	0	0	0	0	0		1	0	0	0	0	0		Married/married-like relationship	Yes	Other- Please specify:	Hispanic	Yes	0	1	0	0		0	0	1	0	1	0	0	0	0	0	1	0	0	0	0		Yes
20	Yes	No	3	Legal Latino Resident/Citizen	No		37	0	1	0	0	0	0	0		1	0	0	0	0	0		Married/married-like relationship	Yes	Other- Please specify:	Hispanic	Yes	0	1	0	0		0	1	0	0	0	0	1	0	0	0	0	0	0	0	0		Yes
22	Yes	No	3	Undocumented Latino Immigrant	No		23	1	0	0	0	0	0	0		0	0	1	0	0	0		Single/dating	Yes	Other- Please specify:	Hispanic	No	0	1	0	0		0	1	0	0	0	1	0	0	0	0	0	0	0	0	0		Yes
24	Yes	Yes	3	Legal Latino Resident/Citizen	No		25	1	0	0	0	0	0	0		1	0	0	0	0	0		Single/dating	Yes	Other- Please specify:	Hispanic	Yes	1	0	0	0		0	0	0	1	1	0	0	0	0	0	1	0	0	0	0		Yes
27	Yes	Yes	4	Legal Latino Resident/Citizen	No		50	0	1	0	0	0	0	0		1	0	0	0	0	0		Widowed	Yes	Other- Please specify:	Hispanic	Yes	0	1	0	0		0	1	0	0	0	1	0	0	0	0	0	0	0	0	0		Yes
28	Yes	No	3	Undocumented Latino Immigrant	No		32	1	0	0	0	0	0	0		1	0	0	0	0	0		Divorced/separated	Yes	Other- Please specify:	Hispanic	No	0	1	0	0		1	0	0	0	1	0	0	0	1	0	0	0	0	0	0		Yes
34	Yes	Yes	2	Legal Latino Resident/Citizen	No		49	0	1	0	0	0	0	0		1	0	0	0	0	0		Married/married-like relationship	Yes	Other- Please specify:	Hispanic	Yes	0	1	0	0		0	1	0	0	1	0	0	0	0	0	1	0	0	0	0		Yes
35	Yes	No	3	Undocumented Latino Immigrant	No		39	0	0	0	0	0	0	1		0	0	0	0	0	1		Single/dating	Yes	Other- Please specify:	Hispanic	No	0	1	0	0		0	1	0	0	0	0	1	0	0	0	0	0	0	0	0		Yes
40	Yes	Yes	3	Legal Latino Resident/Citizen	No		25	0	1	0	0	0	0	0		1	0	0	0	0	0		Married/married-like relationship	Yes	Other- Please specify:	Mexican/Salvadorean	Yes	1	0	0	0		0	0	0	1	1	0	0	0	0	0	1	0	0	0	0		Yes
43	Yes	Yes	3	Non-Latino Legal Resident/Citizen	No		NC	1	0	0	0	0	0	0		1	0	0	0	0	0		Married/married-like relationship	Yes	American Indian or Alaska Native		Yes	1	0	0	0		0	0	1	0	1	0	0	0	0	1	0	0	0	0	0		Yes
44	Yes	Yes	4	Legal Latino Resident/Citizen	No		33	1	0	0	0	0	0	0		1	0	0	0	0	0		Single/dating	Yes	Other- Please specify:	1/2 Mexican 1/2 Irish	Yes	1	0	0	0		0	0	0	1	1	0	0	0	0	0	1	0	0	0	0		No
46	Yes	No	4	Legal Latino Resident/Citizen	No		24	1	0	0	0	0	0	0		1	0	0	0	0	0		Single/dating	Yes	Other- Please specify:	Mexican	No	0	1	0	0		0	0	0	1	1	0	0	0	0	0	0	1	0	0	0		Yes
47	Yes	Yes	3	Legal Latino Resident/Citizen	Yes		38	0	1	0	0	0	0	0		1	0	0	0	0	0		Married/married-like relationship	Yes	Other- Please specify:	Mexican	Yes	1	0	0	0		0	0	0	1	0	1	0	0	0	0	0	0	0	0	0		Yes
50	Yes	Yes	2	Legal Latino Resident/Citizen	No		84	1	0	0	0	0	0	0		1	0	0	0	0	0		Divorced/separated	Yes	Other- Please specify:	Hispanic	Yes	0	1	0	0		0	0	0	1	1	0	0	0	0	1	0	0	0	0	0		Yes
51	Yes	Yes	3	Legal Latino Resident/Citizen	No		25	1	0	0	0	0	0	0		1	0	0	0	0	0		Single/dating	Yes	Other- Please specify:	Latino	Yes	1	0	0	0		0	0	0	1	1	0	0	0	0	0	1	0	0	0	0		Yes
52	Yes	Yes	3	Legal Latino Resident/Citizen	No		32	0	1	0	0	0	0	0		1	0	0	0	0	0		Married/married-like relationship	Yes	Other- Please specify:	Latina	Yes	1	1	0	0		0	0	0	1	0	0	1	0	0	0	0	0	0	0	0		Yes
54	Yes	No	2	Undocumented Latino Immigrant			52	0	1	0	0	0	0	0		1	0	0	0	0	0		Single/dating	Yes	Other- Please specify:	Mexican	No	0	1	0	0		0	1	0	0	1	0	0	0	0	0	1	0	1	0	0		Yes
55	Yes	Yes	2	Legal Latino Resident/Citizen	No		60	1	0	0	0	0	0	0		1	0	0	0	0	0		Single/dating	Yes	Other- Please specify:	Latino	Yes	0	1	0	0		0	0	0	1	1	0	0	0	0	0	1	0	0	0	0		Yes
58	Yes	No	2	Undocumented Latino Immigrant	Yes		73	0	1	0	0	0	0	0		1	0	0	0	0	0		Widowed	Yes	Other- Please specify:	Latina	No	0	1	0	0		0	1	0	0	1	0	0	0	0	0	1	0	0	0	0		Yes
59	Yes	Yes	3	Legal Latino Resident/Citizen	No		39	1	0	0	0	0	0	0		1	0	0	0	0	0		Single/dating	Yes	Other- Please specify:	Indigenous	Yes	1	0	0	0		0	0	0	1	0	0	0	1	0	0	0	0	0	0	0		No
60	Yes	Yes	3	Legal Latino Resident/Citizen	No		72	1	0	0	0	0	0	0		1	0	0	0	0	0		Single/dating	Yes	White		Yes	0	1	0	0		0	0	1	0	1	0	0	0	0	0	0	1	0	0	0		No
62	Yes	No	4	Undocumented Latino Immigrant	No		53	1	0	0	0	0	0	0		1	0	0	0	0	0		Married/married-like relationship	Yes	Other- Please specify:	Latino	No	0	1	0	0		0	0	1	0	1	0	0	0	0	0	1	0	0	0	0		Yes
64	Yes	No	3	Undocumented Latino Immigrant	No		26	0	1	0	0	0	0	0		1	0	0	0	0	0		Married/married-like relationship	Yes	Other- Please specify:	Latina	No	0	1	0	0		1	0	0	0	0	1	0	0	0	0	0	0	0	0	0		Yes
65	Yes	Yes	3	Legal Latino Resident/Citizen	No		35	0	1	0	0	0	0	0		0	0	0	0	0	1		Married/married-like relationship	Yes	Other- Please specify:	Latina	Yes	0	1	0	0		1	0	0	0	1	0	0	0	0	0	1	0	0	0	0		Yes
68	Yes	Yes	3	Legal Latino Resident/Citizen	No		71	1	0	0	0	0	0	0		1	0	0	0	0	0		Married/married-like relationship	Yes	Other- Please specify:	Latina	Yes	0	1	0	0		0	1	0	0	1	0	0	0	0	0	0	0	1	0	0		Yes
69	Yes	No	3	Non-Latino Legal Resident/Citizen	No		30	1	0	0	0	0	0	0		1	0	0	0	0	0		Married/married-like relationship	Yes	Other- Please specify:	Half Hispanic/ Half White	Yes	1	0	0	0		0	0	0	1	1	0	0	0	1	0	0	0	0	0	0		Yes
70	Yes	No	3	Undocumented Latino Immigrant	No		33	1	0	0	0	0	0	0		0	0	0	0	0	1		Single/dating	Yes	Other- Please specify:	Latino	No	0	1	0	0		0	1	0	0	0	0	1	0	0	0	0	0	0	0	0		Yes
73	Yes	No	3	Undocumented Latino Immigrant	No		33	1	0	0	0	0	0	0		1	0	0	0	0	0		Divorced/separated	Yes	Other- Please specify:	Hispanic	No	0	1	0	0		0	0	1	0	1	0	0	0	0	0	1	0	0	0	0		Yes
74	Yes	No	3	Undocumented Latino Immigrant	No		33	1	0	0	0	0	0	0		1	0	0	0	0	0		Married/married-like relationship	Yes	Other- Please specify:	Latina	No	0	1	0	0		0	1	0	0	1	0	0	0	0	0	1	0	0	0	0		Yes
79	Yes	No	3	Undocumented Latino Immigrant	No		46	1	0	0	0	0	0	0		1	0	0	0	0	0		Single/dating	Yes	Other- Please specify:	Latino	No	0	1	0	0		0	1	0	0	0	0	1	0	0	0	0	0	0	0	0		Yes
80	Yes	Yes	3	Legal Latino Resident/Citizen	No		75	1	0	0	0	0	0	0		1	0	0	0	0	0		Divorced/separated	Yes	Other- Please specify:	Latino	Yes	0	1	0	0		0	1	0	0	1	0	0	0	0	0	1	0	0	0	0		No
81	Yes	No	3	Undocumented Latino Immigrant	No		25	0	1	0	0	0	0	0		1	0	0	0	0	0		Married/married-like relationship	Yes	Other- Please specify:	Latino	No	0	1	0	0		0	1	0	0	0	1	0	0	0	0	0	0	0	0	0		Yes
82	Yes	No	3	Undocumented Latino Immigrant	No		41	1	0	0	0	0	0	0		1	0	0	0	0	0		Divorced/separated	Yes	Other- Please specify:	Latino	No	0	1	0	0		0	1	0	0	0	1	0	0	0	0	0	0	0	0	0		Yes
83	Yes	Yes	3	Legal Latino Resident/Citizen	No		32	0	1	0	0	0	0	0		1	0	0	0	0	0		Single/dating	Yes	Other- Please specify:	Latino	Yes	0	1	0	0		0	1	0	0	0	1	0	0	0	0	0	0	0	0	0		Yes
84	Yes	No	3	Undocumented Latino Immigrant	No		46	1	0	0	0	0	0	0		1	0	0	0	0	0		Married/married-like relationship	Yes	Other- Please specify:	Latino	No	0	1	0	0		0	1	0	0	1	0	0	0	0	0	0	0	1	0	0		Yes
85	Yes	No	3	Undocumented Latino Immigrant			39	0	1	0	0	0	0	0		1	0	0	0	0	0		Single/dating	Yes	Other- Please specify:	Latino	No	0	1	0	0		0	1	0	0	1	0	0	0	0	0	0	0	1	0	0		Yes
88	Yes	Yes	3	Legal Latino Resident/Citizen	No		28	1	0	0	0	0	0	0		1	0	0	0	0	0		Married/married-like relationship	Yes	Other- Please specify:	Hispanic	Yes	0	1	0	0		0	0	0	1	1	0	0	0	1	0	0	0	0	0	0		Yes
89	Yes	Yes	3	Legal Latino Resident/Citizen	No		47	1	0	0	0	0	0	0		1	0	0	0	0	0		Married/married-like relationship	Yes	Other- Please specify:	Hispanic	Yes	0	0	0	1	N/A	0	0	1	0	1	0	0	0	0	0	0	0	1	0	0		Yes
90	Yes	Yes	4	Legal Latino Resident/Citizen	No		58	0	1	0	0	0	0	0		1	0	0	0	0	0		Single/dating	Yes	Other- Please specify:	Hispanic	Yes	0	1	0	0		0	0	1	0	1	0	0	0	0	0	1	0	0	0	0		Yes
95	Yes	Yes	3	Legal Latino Resident/Citizen	No		39	0	1	0	0	0	0	0		1	0	0	0	0	0		Married/married-like relationship	Yes	Other- Please specify:	Latino	Yes	0	1	0	0		0	1	0	0	1	0	0	0	0	0	0	0	1	0	0		Yes
97	Yes	Yes	2	Legal Latino Resident/Citizen	No		57	1	0	0	0	0	0	0		1	0	0	0	0	0		Single/dating	Yes	Other- Please specify:	Latino	Yes	0	1	0	0		0	0	0	1	1	0	0	0	0	0	1	0	0	0	0		Yes
98	Yes	Yes	3	Legal Latino Resident/Citizen	No		59	0	1	0	0	0	0	0		0	0	0	0	1	0	N/A	Married/married-like relationship	Yes	Other- Please specify:	Latino	No	0	1	0	0		1	0	0	0	1	0	0	0	0	0	1	0	0	0	0		Yes
99	Yes	Yes	4	Legal Latino Resident/Citizen	No		51	1	0	0	0	0	0	0		1	0	0	0	0	0		Married/married-like relationship	Yes	Other- Please specify:	Latino	Yes	0	1	0	0		0	0	1	0	1	0	0	0	0	0	0	1	0	0	0		Yes
100	Yes	No	3	Undocumented Latino Immigrant	No		50	1	0	0	0	0	0	0		1	0	0	0	0	0		Single/dating	Yes	Other- Please specify:	Latino	No	0	1	0	0		0	1	0	0	1	0	0	0	0	0	0	1	0	0	0		Yes
101	Yes	Yes	2	Legal Latino Resident/Citizen	No		39	0	1	0	0	0	0	0		1	0	0	0	0	0		Single/dating	Yes	Other- Please specify:	Latino	Yes	1	0	0	0		0	0	0	1	0	1	0	0	0	0	0	0	0	0	0		Yes
102	Yes	No	N/A	Undocumented Latino Immigrant	No		56	1	0	0	0	0	0	0		1	0	0	0	0	0		Married/married-like relationship	Yes	Other- Please specify:	Latino	Yes	0	1	0	0		0	1	0	0	1	0	0	0	0	0	0	1	0	0	0		Yes
103	Yes	No	3	Undocumented Latino Immigrant	No	N/A	41	0	1	0	0	0	0	0		1	0	0	0	0	0		Single/dating	Yes	Other- Please specify:	Latino	No	0	1	0	0		0	1	0	0	1	0	0	0	0	0	1	0	0	0	0		Yes
104	Yes	Yes	4	Undocumented Latino Immigrant	No	N/A	20	1	0	0	0	0	0	0		1	0	0	0	0	0		Single/dating	Yes	Other- Please specify:	Latino	Yes	0	1	0	0		0	1	0	0	1	0	0	0	0	0	1	0	0	0	0		Yes
105	Yes	Yes	55	Legal Latino Resident/Citizen	No		55	1	0	0	0	0	0	0		1	0	0	0	0	0		Single/dating	Yes	Other- Please specify:	Latino	Yes	0	1	0	0		0	0	1	0	1	0	0	0	0	0	1	0	0	0	0		Yes
106	Yes	No	3	Undocumented Latino Immigrant	No	N/A	32	1	0	0	0	0	0	0		1	0	0	0	0	0		Single/dating	Yes	Other- Please specify:	Latino	No	0	1	0	0		0	0	1	0	1	0	0	0	0	0	0	1	0	0	0		Yes
107	Yes	No	N/A	Undocumented Latino Immigrant	No	This patient is just visiting.	53	0	1	0	0	0	0	0		1	0	0	0	0	0		Married/married-like relationship	Yes	Other- Please specify:	Latino	No	0	1	0	0		1	0	0	0	0	1	0	0	0	0	0	0	0	0	0		No
108	Yes	Yes	3	Legal Latino Resident/Citizen	No		30	0	1	0	0	0	0	0		1	0	0	0	0	0		Married/married-like relationship	Yes	Other- Please specify:	Latino	Yes	0	1	0	0		0	1	0	0	1	0	0	0	0	0	1	0	0	0	0		Yes
109	Yes	No	3	Undocumented Latino Immigrant	No	N/A	23	1	0	0	0	0	0	0		1	0	0	0	0	0		Single/dating	Yes	Other- Please specify:	Latino	Unsure	0	1	0	0		0	1	0	0	1	0	0	0	0	0	0	1	0	0	0		Yes
110	Yes	Yes	3	Undocumented Latino Immigrant	No	N/A	40	0	1	0	0	0	0	0		1	0	0	0	0	0		Married/married-like relationship	Yes	Other- Please specify:	Latino	Yes	0	1	0	0		0	0	1	0	1	0	0	0	0	0	0	1	0	0	0		Yes
111	Yes	No	3	Undocumented Latino Immigrant	No	N/A	43	0	1	0	0	0	0	0		1	0	0	0	0	0		Married/married-like relationship	Yes	Other- Please specify:	Latino	No	0	1	0	0		0	1	0	0	1	0	0	0	0	0	0	1	0	0	0		Yes
112	Yes	Yes	3	Legal Latino Resident/Citizen	No	N/A	26	1	0	0	0	0	0	0		1	0	0	0	0	0		Married/married-like relationship	Yes	Other- Please specify:	Latino	Yes	0	1	0	0		0	1	0	0	1	0	0	0	0	0	0	0	0	0	1	N/A	Yes
113	Yes	No	N/A	Undocumented Latino Immigrant	No		34	1	0	0	0	0	0	0		1	0	0	0	0	0		Married/married-like relationship	Yes	Other- Please specify:	Latino	No	0	1	0	0		0	1	0	0	1	0	0	0	0	0	0	0	1	0	0		Yes
114	Yes	No	3	Legal Latino Resident/Citizen	Yes	N/A	53	0	1	0	0	0	0	0		1	0	0	0	0	0		Divorced/separated	Yes	Other- Please specify:	Latino	Yes	0	1	0	0		0	1	0	0	1	0	0	0	0	0	1	0	0	0	0		Yes
115	Yes	Yes	3	Legal Latino Resident/Citizen		N/A	43	1	0	0	0	0	0	0		1	0	0	0	0	0		Divorced/separated	Yes	White		Yes	1	0	0	0		0	0	0	1	1	0	0	0	0	0	1	0	0	0	0		No
116	Yes	Yes	2	Legal Latino Resident/Citizen		N/A	31	0	1	0	0	0	0	0		1	0	0	0	0	0		Single/dating	Yes	Other- Please specify:	Latino	Yes	0	1	0	0		0	0	0	1	1	0	0	0	0	0	0	0	0	1	0		Yes
117	Yes	Yes	3	Legal Latino Resident/Citizen	No	N/A	22	0	1	0	0	0	0	0		1	0	0	0	0	0		Single/dating	Yes	Other- Please specify:	Latino	Yes	1	0	0	0		0	0	0	1	1	0	0	0	0	0	1	0	0	0	0		Yes
118	Yes	Yes	4	Undocumented Latino Immigrant	No	N/A	30	0	1	0	0	0	0	0		1	0	0	0	0	0		Divorced/separated	Yes	Other- Please specify:	Latino	No	0	1	0	0		0	1	0	0	1	0	0	0	0	0	1	0	0	0	0		No
119	Yes	No	4	Undocumented Latino Immigrant	No	N/A	33	0	1	0	0	0	0	0		1	0	0	0	0	0		Single/dating	Yes	Other- Please specify:	Latino	No	0	1	0	0		0	1	0	0	1	0	0	0	0	0	0	0	1	0	0		Yes
120	Yes	No	N/A	Undocumented Latino Immigrant	No	N/A	24	0	1	0	0	0	0	0		0	1	0	0	0	0		Single/dating	Yes	Other- Please specify:	Latino	Yes	0	1	0	0		0	1	0	0	1	0	0	0	0	0	1	0	0	0	0		Yes
121	Yes	No	3	Undocumented Latino Immigrant		N/A	21	1	0	0	0	0	0	0		1	0	0	0	0	0		Single/dating	Yes	Other- Please specify:	Latino	No	0	0	0	1	Celtal	1	0	0	0	1	0	0	0	0	0	0	1	0	0	0		Yes
122	Yes	No	3	Undocumented Latino Immigrant		N/A	28	0	1	0	0	0	0	0		1	0	0	0	0	0		Single/dating	Yes	Other- Please specify:	Latino	No	0	1	0	0		0	1	0	0	1	0	0	0	0	0	0	0	1	0	0		Yes
123	Yes	Yes	N/A	Legal Latino Resident/Citizen		N/A	56	0	1	0	0	0	0	0		1	0	0	0	0	0		Divorced/separated	Yes	Other- Please specify:	Latino	Yes	0	1	0	0		0	0	1	0	1	0	0	0	0	0	1	0	0	0	0		Yes
124	Yes	Yes	3	Undocumented Latino Immigrant		N/A	50	1	0	0	0	0	0	0		1	0	0	0	0	0		Single/dating	Yes	Other- Please specify:	Latino	Yes	0	1	0	0		0	1	0	0	0	1	0	0	0	0	0	0	0	0	0		Yes
125	Yes	Yes	3	Legal Latino Resident/Citizen	No	N/A	45	0	1	0	0	0	0	0		1	0	0	0	0	0		Single/dating	Yes	Other- Please specify:	Latino	Yes	0	1	0	0		0	1	0	0	1	0	0	0	0	0	1	0	0	0	0		Yes
126	Yes	Yes	4	Undocumented Latino Immigrant	No	N/A	24	0	1	0	0	0	0	0		1	0	0	0	0	0		Single/dating	Yes	Other- Please specify:	Latino	Yes	0	1	0	0		0	1	0	0	1	0	0	1	0	0	1	0	0	0	0		Yes
127	Yes	No		Undocumented Latino Immigrant		N/A	50	0	1	0	0	0	0	0		1	0	0	0	0	0		Single/dating	Yes	Other- Please specify:	Latino	No	0	1	0	0		0	1	0	0	1	0	0	0	0	0	0	0	1	0	0		Yes
128	Yes	No		Undocumented Latino Immigrant		N/A	54	0	1	0	0	0	0	0		1	0	0	0	0	0		Married/married-like relationship	Yes	Other- Please specify:	Latino	No	0	1	0	0		0	1	0	0	1	0	0	0	0	0	0	0	1	0	0		Yes
129	Yes	Yes	3	Legal Latino Resident/Citizen			24	1	0	0	0	0	0	0		1	0	0	0	0	0		Single/dating	Yes	Other- Please specify:	Latino	Yes	1	0	0	0		0	0	0	1	0	1	0	0	0	0	0	0	0	0	0		Yes
130	Yes	Yes	2	Legal Latino Resident/Citizen	No	N/A	57	0	1	0	0	0	0	0		1	0	0	0	0	0		Divorced/separated	Yes	Other- Please specify:	Latino	Yes	0	1	0	0		0	1	0	0	1	0	0	0	0	0	1	0	0	0	0		Yes
131	Yes	Yes	3	Legal Latino Resident/Citizen	No		27	0	1	0	0	0	0	0		1	0	0	0	0	0		Single/dating	Yes	Other- Please specify:	Latino	Yes	0	1	0	0		0	0	1	0	1	0	0	0	0	0	1	0	0	0	0		Yes
132	Yes	Yes	3	Undocumented Latino Immigrant	No		42	1	0	0	0	0	0	0		1	0	0	0	0	0		Single/dating	Yes	Other- Please specify:	Latino	No	0	1	0	0		0	1	0	0	1	0	0	0	0	0	0	0	1	0	0		Yes
133	Yes	Yes	3	Legal Latino Resident/Citizen	Yes		61	1	0	0	0	0	0	0		1	0	0	0	0	0		Married/married-like relationship	Yes	Other- Please specify:	Latino	Yes	0	1	0	0		0	0	0	1	1	0	0	0	0	0	0	0	0	0	1	Unknown	Yes
134	Yes	No	3	Undocumented Latino Immigrant			56	1	0	0	0	0	0	0		1	0	0	0	0	0		Single/dating	Yes	Other- Please specify:	Latino	No	0	1	0	0		0	1	0	0	0	1	0	0	0	0	0	0	0	0	0		Yes
135	Yes	Yes	3	Legal Latino Resident/Citizen			47	0	1	0	0	0	0	0		1	0	0	0	0	0		Married/married-like relationship	Yes	Other- Please specify:	Latino	Yes	0	1	0	0		0	1	0	0	1	0	0	0	0	0	1	0	0	0	0		Yes
136	Yes	Yes	3	Legal Latino Resident/Citizen			22	0	1	0	0	0	0	0		1	0	0	0	0	0		Single/dating	Yes	Other- Please specify:	Latino	Yes	0	1	0	0		0	1	0	0	1	0	0	0	0	0	0	0	1	0	0		Yes
137	Yes	No	3	Legal Latino Resident/Citizen			20	0	1	0	0	0	0	0		1	0	0	0	0	0		Single/dating	Yes	Other- Please specify:	Latino	No	0	1	0	0		0	1	0	0	1	0	0	0	0	0	1	0	0	0	0		Yes
138	Yes	No	40	Undocumented Latino Immigrant			40	0	1	0	0	0	0	0		1	0	0	0	0	0		Single/dating	Yes	Other- Please specify:	Latino	No	0	1	0	0		0	1	0	0	1	0	0	0	0	0	1	0	0	0	0		Yes
139	Yes	No	3	Undocumented Latino Immigrant			24	1	0	0	0	0	0	0		1	0	0	0	0	0		Single/dating	Yes	Other- Please specify:	Latino	No	0	1	0	0		0	0	1	0	1	0	0	0	0	0	1	0	0	0	0		Yes
140	Yes	No		Undocumented Latino Immigrant			56	0	1	0	0	0	0	0		1	0	0	0	0	0		Single/dating	Yes	Other- Please specify:	Latino	No	0	1	0	0		0	0	1	0	1	0	0	0	0	0	0	0	0	0	1	Unknown	Yes
141	Yes	No		Undocumented Latino Immigrant			22	0	1	0	0	0	0	0		1	0	0	0	0	0		Married/married-like relationship	Yes	Other- Please specify:	Latino	Yes	0	1	0	0		0	0	0	1	1	0	0	0	0	0	0	0	0	0	1	Unknown	Yes
142	Yes	Yes	3	Undocumented Latino Immigrant	No		40	1	0	0	0	0	0	0		1	0	0	0	0	0		Divorced/separated	Yes	Other- Please specify:	Latino	No	0	1	0	0		0	1	0	0	1	0	0	0	0	0	1	0	0	0	0		Yes
143	Yes	No	2	Undocumented Latino Immigrant	Yes		42	0	1	0	0	0	0	0		1	0	0	0	0	0		Single/dating	Yes	Other- Please specify:	Latino	Yes	0	1	0	0		1	0	0	0	1	0	0	0	0	0	0	0	1	0	0		Yes
144	Yes	Yes	3	Legal Latino Resident/Citizen			53	1	0	0	0	0	0	0		1	0	0	0	0	0		Married/married-like relationship	Yes	Other- Please specify:	Latino	Yes	0	1	0	0		0	1	0	0	1	0	0	0	0	0	0	0	1	0	0		Yes
145	Yes	Yes	3	Legal Latino Resident/Citizen			54	0	1	0	0	0	0	0		1	0	0	0	0	0		Single/dating	Yes	Other- Please specify:	Latino	Yes	1	0	0	0		0	0	0	1	1	0	0	0	0	0	1	0	0	0	0		No
146	Yes	Yes	3	Legal Latino Resident/Citizen			38	1	0	0	0	0	0	0		1	0	0	0	0	0		Married/married-like relationship	Yes	Other- Please specify:	Latino	Yes	0	1	0	0		0	0	0	1	1	0	0	0	0	0	0	0	0	0	1	(No answer)	Yes
147	Yes	Yes	3	Legal Latino Resident/Citizen			26	0	1	0	0	0	0	0		1	0	0	0	0	0		Single/dating	Yes	Other- Please specify:	Latino	Yes	1	1	0	0		0	0	0	1	1	0	0	0	0	0	0	0	0	0	1	N/A	Yes
148	Yes	Yes	3	Legal Latino Resident/Citizen			56	1	0	0	0	0	0	0		1	0	0	0	0	0		Single/dating	Yes	Other- Please specify:	Latino	Yes	1	0	0	0		0	0	0	1	1	0	0	0	0	0	1	0	0	0	0		No
149	Yes	Yes	3	Legal Latino Resident/Citizen	No		19	0	1	0	0	0	0	0		1	0	0	0	0	0		Single/dating	Yes	Other- Please specify:	Latino	Yes	1	0	0	0		0	0	0	1	1	0	0	0	0	0	1	0	0	0	0		Yes
151	Yes			Undocumented Latino Immigrant			60	1	0	0	0	0	0	0		1	0	0	0	0	0		Divorced/separated	Yes	Other- Please specify:	Latino	Yes	0	1	0	0		0	0	1	0	1	0	0	0	0	0	1	0	0	0	0		Yes
153	Yes			Non-Latino Legal Resident/Citizen			22	0	1	0	0	0	0	0		1	0	0	0	0	0		Single/dating	Yes	Other- Please specify:	Latino	Yes	1	0	0	0		0	0	0	1	1	0	0	0	0	0	1	0	0	0	0		Yes
154	Yes	Yes		Legal Latino Resident/Citizen			31	1	0	0	0	0	0	0		1	0	0	0	0	0		Single/dating	Yes	Other- Please specify:	Latino	Yes	1	0	0	0		0	0	0	1	1	0	0	0	0	0	1	0	1	0	0		No
158	Yes			Legal Latino Resident/Citizen			33	1	0	0	0	0	0	0		1	0	0	0	0	0		Divorced/separated	Yes	Other- Please specify:	Latino	Yes	0	1	0	0		0	0	1	0	0	0	1	0	0	0	0	0	0	0	0		Yes
162	Yes			Legal Latino Resident/Citizen			57	1	0	0	0	0	0	0		1	0	0	0	0	0		Single/dating	Yes	Other- Please specify:	Latino	Yes	1	0	0	0		0	0	0	1	1	0	0	0	0	0	1	0	0	0	0		Yes
164	Yes			Legal Latino Resident/Citizen			66	1	0	0	0	0	0	0		1	0	0	0	0	0		Divorced/separated	Yes	Other- Please specify:	Latino	Yes	1	0	0	0		0	0	0	1	1	0	0	0	0	0	1	0	0	0	0		Yes
166	Yes	Yes	3	Undocumented Latino Immigrant	No		49	1	0	0	0	0	0	0		0	0	1	0	0	0		Single/dating	Yes	Other- Please specify:	Latino	Yes	0	1	0	0		0	0	0	1	1	0	0	0	0	0	0	0	1	0	1	Emergency MediCal	Yes
168	Yes	Yes	1	Legal Latino Resident/Citizen	No		26	0	1	0	0	0	0	0		1	0	0	0	0	0		Single/dating	Yes	Other- Please specify:	Latino	Yes	1	0	0	0		0	0	0	1	1	0	0	0	0	0	0	1	0	0	0		Yes
169	Yes	No	3	Undocumented Latino Immigrant			28	1	0	0	0	0	0	0		1	0	0	0	0	0		Married/married-like relationship	Yes	Other- Please specify:	Latino	No	0	1	0	0		0	1	0	0	0	1	0	0	0	0	0	0	0	0	0		Yes
170	Yes		51	Legal Latino Resident/Citizen			51	0	1	0	0	0	0	0		1	0	0	0	0	0		Widowed	Yes	Other- Please specify:	Latino	Yes	0	1	0	0		0	1	0	0	1	0	0	0	0	0	0	0	1	0	0		Yes
171	Yes	No	3	Undocumented Latino Immigrant			18	0	1	0	0	0	0	0		1	0	0	0	0	0		Single/dating	Yes	Other- Please specify:	Latino	No	0	1	0	0		0	1	0	0	0	1	0	0	0	0	0	0	0	0	0		Yes
172	Yes	No	3	Undocumented Latino Immigrant			23	1	0	0	0	0	0	0		1	0	0	0	0	0		Single/dating	Yes	Other- Please specify:	Latino	No	0	1	0	0		0	1	0	0	0	1	0	0	0	0	0	0	0	0	0		Yes
173	Yes	Yes	3	Legal Latino Resident/Citizen			55	0	1	0	0	0	0	0		1	0	0	0	0	0		Single/dating	Yes	Other- Please specify:	Latino	Yes	0	1	0	0		0	1	0	0	1	0	0	0	0	0	1	0	0	0	0		Yes
174	Yes	Yes		Legal Latino Resident/Citizen			27	1	0	0	0	0	0	0		1	0	0	0	0	0		Married/married-like relationship	Yes	Other- Please specify:	Latino	Yes	0	1	0	0		0	1	0	0	1	0	0	0	0	0	0	0	1	0	0		Yes
175	Yes	Yes		Legal Latino Resident/Citizen			52	1	0	0	0	0	0	0		0	1	0	0	0	0		Single/dating	Yes	Other- Please specify:	Latino	Yes	0	1	0	0		0	1	0	0	0	1	0	0	0	0	0	0	0	0	0		Yes
178	Yes	No	3	Undocumented Latino Immigrant	Yes	Patient was not brought illegally as a child but came to the country illegally in 1990.	56	1	0	0	0	0	0	0		1	0	0	0	0	0		Single/dating	Yes	Other- Please specify:	Mexican	No	1	1	0	0		0	1	0	0	0	1	0	0	0	0	0	0	0	0	0		Yes
180	Yes	Yes	5	Legal Latino Resident/Citizen	No	Patient more focused on economic issues and affordability of healthcare and housing.	31	1	0	0	0	0	0	0		1	0	0	0	0	0		Single/dating	Yes	Other- Please specify:	Latino	Yes	1	0	0	0		0	0	0	1	1	0	0	0	1	0	0	0	0	0	0		Yes
181	Yes	Yes	2	Legal Latino Resident/Citizen	Yes		27	0	1	0	0	0	0	0		1	0	0	0	0	0		Married/married-like relationship	Yes	Other- Please specify:	HISPANIC	Yes	0	1	0	0		0	0	0	1	1	0	0	0	0	0	1	0	0	0	0		Yes
182	Yes	Yes	3	Legal Latino Resident/Citizen	No	PATIENT WAS LETHARGIC	20	1	0	0	0	0	0	0		1	0	0	0	0	0		Single/dating	Yes	Other- Please specify:	LATINO	Yes	0	1	0	0		0	0	0	1	1	0	0	0	0	0	1	0	0	0	0		Yes
191	Yes	Yes	5	Legal Latino Resident/Citizen	No	If victim doesn't want it out there it shouldn't be. Has been in prison until recently.	26	1	0	0	0	0	0	0		1	0	0	0	0	0		Single/dating	Yes	Other- Please specify:	Mexican	Yes	0	1	0	0		0	0	0	1	1	0	0	0	0	0	1	0	0	0	0		Yes
199	Yes	No	3	Legal Latino Resident/Citizen	No	When asked the DV questions, pt appeared suddenly nauseous, asked us to please stop asking her questions, and withdrew from the study.	25	0	1	0	0	0	0	0		0	0	1	0	0	0		Single/dating	Yes	Other- Please specify:	Hispanic	Yes	1	0	0	0		0	0	0	1	1	0	0	0	0	0	1	0	0	0	0		Yes
200	Yes	Yes	3	Legal Latino Resident/Citizen	No	PATIENT CLAIMED TO KNOW ENGLISH AND THE INTERVIEW STARTED IN ENGLISH UNTIL THE DOMESTIC VIOLENCE PORTION. THE INTERVIEW WAS THEN COMPLETED IN SPANISH AND SPANISH SURVEY WAS FILLED AND SPANISH CONSENT FORM AND INFO SHEET WAS GIVEN	22	1	0	0	0	0	0	0		1	0	0	0	0	0		Single/dating	Yes	Other- Please specify:	LATINO	Yes	0	1	0	0		0	0	1	0	1	0	0	0	0	0	1	0	0	0	0		Yes
201	Yes	Yes	2	Undocumented Latino Immigrant	No	Patient is looking to get married to his current girlfriend and get citizenship status. Also said that in response to question 11.3, that Trump wants to do these things to "only the bad ones" in reference to which immigrants Trump is referring to.	47	1	0	0	0	0	0	0		1	0	0	0	0	0		Single/dating	Yes	Other- Please specify:	Mexican	No	0	1	0	0		0	0	1	0	0	1	0	0	0	0	0	0	0	0	0		Yes
202	Yes	Yes	3	Legal Latino Resident/Citizen	No		42	1	0	0	0	0	0	0		1	0	0	0	0	0		Divorced/separated	Yes	Other- Please specify:	Hispanic	Yes	1	0	0	0		0	0	0	1	1	0	0	0	0	1	1	0	0	0	0		Yes
203	Yes	Yes	3	Legal Latino Resident/Citizen	No		28	1	0	0	0	0	0	0		1	0	0	0	0	0		Single/dating	Yes	Other- Please specify:	Hispanic	Yes	0	1	0	0		0	0	0	1	1	0	0	0	0	0	1	0	0	0	0		Yes
208	Yes	Yes	4	Legal Latino Resident/Citizen	No		36	1	0	0	0	0	0	0		1	0	0	0	0	0		Single/dating	Yes	Other- Please specify:	Mexican	Yes	1	0	0	0		0	0	0	1	1	0	0	0	0	0	1	0	0	0	0		Yes
209	Yes	No	3	Undocumented Latino Immigrant	Yes		48	1	0	0	0	0	0	0		1	0	0	0	0	0		Married/married-like relationship	Yes	Other- Please specify:	Latino	No	0	1	0	0		0	1	0	0	0	1	0	0	0	0	0	0	0	0	0		Yes
215	Yes	No	3	Undocumented Latino Immigrant	No	Pt states she has no SSN and is not a legal resident of the US, but does have insurance. She was unable to articulate what kind of insurance she had, but she showed me her State of CA Benefits ID Card. She has lived in the States for 19 years.	53	0	1	0	0	0	0	0		1	0	0	0	0	0		Single/dating	Yes	Other- Please specify:	Latina	No	0	1	0	0		1	0	0	0	1	0	0	0	0	0	0	0	0	0	1	State of California Benefits ID Card	Yes
218	Yes	Yes	2	Legal Latino Resident/Citizen	Yes	In response to the question asking whether the patient believes that doctors and nurses report non-US residents to immigration authorities, patient said No, not now. She clarified that she used to believe yes because when she was seen by a doctor as a child, around 11 years ago, she heard him make comments about her immigration status and her lack of English proficiency. In response to whether th…	31	0	1	0	0	0	0	0		0	0	0	0	1	0	Uninterested in a sexual relationship.	Single/dating	Yes	Other- Please specify:	Latina	Yes	0	1	0	0		0	0	1	0	1	0	0	0	0	0	1	0	0	0	0		Yes
227	Yes	No	3	Legal Latino Resident/Citizen	No	Patient says that he has an SSN, but doesn't remember it. He moved here a year ago, returned to Mexico shortly after, but has since moved here permanently in the last 3 months.	58	1	0	0	0	0	0	0		1	0	0	0	0	0		Single/dating	Yes	Other- Please specify:	Latino	Yes	0	1	0	0		1	0	0	0	1	0	0	0	0	0	1	0	0	0	0		Yes
228	Yes	No	2	Undocumented Latino Immigrant	No		66	0	1	0	0	0	0	0		1	0	0	0	0	0		Married/married-like relationship	Yes	Other- Please specify:	Latino	No	0	1	0	0		1	0	0	0	1	0	0	0	0	0	0	0	1	0	0		Yes
229	Yes	Yes	2	Undocumented Latino Immigrant	No	Patient became emotional during interview but wanted to continue. Survey was done in Spanish but patient understands English. Patient wants to thank doctor for doing research that helps her people.	42	0	1	0	0	0	0	0		0	0	1	0	0	0		Married/married-like relationship	Yes	Other- Please specify:	Latina	Yes	0	1	0	0		0	0	1	0	1	0	0	0	0	0	1	0	0	0	0		Yes
231	Yes	No	5	Undocumented Latino Immigrant	No	Did not share sexual preference. Came to the US illegally in 2015. Missed question on whether crime was reported to police - patient was discharged quickly.	35	1	0	0	0	0	0	0		0	0	0	0	0	1		Single/dating	Yes	Other- Please specify:	Latino	No	0	1	0	0		0	1	0	0	0	1	0	0	0	0	0	0	0	0	0		No
239	Yes	Yes	3	Undocumented Latino Immigrant			57	0	1	0	0	0	0	0		1	0	0	0	0	0		Single/dating	Yes	Other- Please specify:	Latino	Yes	0	1	0	0		0	1	0	0	0	1	0	0	0	0	0	0	0	0	0		Yes
241	Yes	No	3	Undocumented Latino Immigrant			30	1	0	0	0	0	0	0		1	0	0	0	0	0		Married/married-like relationship	Yes	Other- Please specify:	Latino	No	0	1	0	0		0	0	1	0	0	1	0	0	0	0	0	0	0	0	0		Yes
242	Yes	No	3	Legal Latino Resident/Citizen	Yes		40	0	1	0	0	0	0	0		1	0	0	0	0	0		Married/married-like relationship	Yes	Other- Please specify:	Latino	No	0	1	0	0		0	1	0	0	1	0	0	0	0	0	0	0	1	0	0		Yes
245	Yes	Yes	4	Legal Latino Resident/Citizen	No	Currently applying for MediCal. Has been to Planned Parenthood for medical care. Friends of friends have experienced domestic violence. Some people patient knew went to doctor anyway even though they were afraid.	31	0	1	0	0	0	0	0		1	0	0	0	0	0		Single/dating	Yes	Other- Please specify:	Half Hispanic, Half Caucasian	Yes	1	0	0	0		0	0	0	1	0	0	1	0	0	0	0	0	0	0	0		Yes
246	Yes	Yes	3	Legal Latino Resident/Citizen	No	The patient was alert and engaged in the survey. She was sure of her answers and was able to clearly articulate her positions. There was no additional information or stories shared by the patient.	45	0	1	0	0	0	0	0		1	0	0	0	0	0		Married/married-like relationship	Yes	Other- Please specify:	Hispanic	Yes	1	1	0	0		0	0	0	1	1	0	0	0	0	0	1	0	0	0	0		Yes
247	Yes	No	3	Undocumented Latino Immigrant	No	Spanish speaking, undocumented Latino immigrant who was willing to share her feelings and experiences. She was alert and understood the questions. At the end of the survey the patient stated that Trump has affected a lot but he can't stop everything. Even though he attacks I wont stop living my life.	57	0	1	0	0	0	0	0		1	0	0	0	0	0		Single/dating	Yes	Other- Please specify:	Hispanic	No	0	1	0	0		0	1	0	0	1	0	0	0	0	0	0	0	1	0	0		Yes
254	Yes	Yes	5	Legal Latino Resident/Citizen	No		29	0	1	0	0	0	0	0		1	0	0	0	0	0		Single/dating	Yes	Other- Please specify:	Latino	Yes	1	0	0	0		0	0	0	1	1	0	0	0	0	0	1	0	0	0	0		Yes
255	Yes	Yes	4	Legal Latino Resident/Citizen	No	Has lived in same location for 15 years. Came to the US at age 18, approx. 31 years ago. Has witnessed/experienced verbal domestic violence. Police have come to his residence, but no report filed. "Not a political person," in own words.	49	1	0	0	0	0	0	0		1	0	0	0	0	0		Married/married-like relationship	Yes	Other- Please specify:	Latino/Hispanic	Yes	0	1	0	0		0	1	0	0	0	0	1	0	0	0	0	0	0	0	0		Yes
256	Yes	Yes	4	Undocumented Latino Immigrant	No	Undocumented latina immigrant with a verified social security number. Came to US in 2006.	33	0	1	0	0	0	0	0		0	1	0	0	0	0		Single/dating	Yes	Other- Please specify:	Latina	Yes	0	1	0	0		0	0	1	0	0	1	0	0	0	0	0	0	0	0	0		Yes
257	Yes	No	3	Undocumented Latino Immigrant	Yes	Has lived in same location for 7 years. Went to regular doctor one day prior.	31	1	0	0	0	0	0	0		1	0	0	0	0	0		Single/dating	Yes	Other- Please specify:	Latino	No	0	1	0	0		0	1	0	0	1	0	0	0	0	0	0	0	1	0	0		Yes
258	Yes	No	3	Undocumented Latino Immigrant	No	Currently applying for MediCal. Just moved to new residence in US. Previously lived in same residence for approx. 23 yrs. Given option to be hospitalized, but he denied it.	49	1	0	0	0	0	0	0		1	0	0	0	0	0		Married/married-like relationship	Yes	Other- Please specify:	Latino	No	0	1	0	0		0	0	1	0	0	0	1	0	0	0	0	0	0	0	0		Yes
259	Yes	Yes	3	Legal Latino Resident/Citizen	No	Patient's wife is an undocumented immigrant	24	0	1	0	0	0	0	0		0	0	0	0	1	0	pan/sapiosexual	Married/married-like relationship	Yes	Other- Please specify:	Mexican	Yes	1	0	0	0		0	0	0	1	1	0	0	0	0	0	1	0	0	0	0		Yes
261	Yes	Yes	3	Legal Latino Resident/Citizen	No		27	0	1	0	0	0	0	0		1	0	0	0	0	0		Married/married-like relationship	Yes	Other- Please specify:	Latino	Yes	0	1	0	0		0	0	0	1	1	0	0	0	0	0	1	0	0	0	0		Yes
264	Yes	Yes	4	Undocumented Latino Immigrant	No	Has lived in same residence for 9 years. Last saw regular doctor approx. 3 months ago.	33	1	0	0	0	0	0	0		1	0	0	0	0	0		Single/dating	Yes	Other- Please specify:	Latino	Yes	1	0	0	0		0	0	0	1	1	0	0	0	0	0	1	0	0	0	0		Yes
265	Yes	Yes	5	Legal Latino Resident/Citizen	No	Has only lived in same residence for about a week. Chart stated that last heroin use was one week ago.	29	1	0	0	0	0	0	0		1	0	0	0	0	0		Single/dating	Yes	White		Yes	1	0	0	0		0	0	0	1	1	0	0	0	0	0	1	0	0	0	0		Yes
267	Yes	No	3	Undocumented Latino Immigrant	Yes	Not sure if patient will be hospitalized at this time. Understands about 50% of English; primary language is Spanish. Has lived in same residence for 6-7 years. Last saw doctor approx. 4 days ago. Initially was hesitant to disclose immigration status, but eventually said he is undocumented. Has been in the US for 16 years.	39	1	0	0	0	0	0	0		1	0	0	0	0	0		Divorced/separated	Yes	Other- Please specify:	Hispano/Latino/Mexicano	No	0	1	0	0		0	0	1	0	1	0	0	0	0	0	1	0	0	0	1	States he had HealthPAC, not anymore. Now pays 25% out-of-pocket. Unsure if he has MediCal but thinks he does.	Yes
268	Yes	Yes	3	Undocumented Latino Immigrant	No	Has been in the US for approx. 8 years. States that he does not have a television or cellphone and is not up-to-date with current events. Mostly works outdoors.	35	1	0	0	0	0	0	0		1	0	0	0	0	0		Single/dating	Yes	Other- Please specify:	Sudamericano	Yes	0	1	0	0		0	1	0	0	1	0	0	0	0	0	1	0	0	0	0		Yes
269	Yes	No	3	Legal Latino Resident/Citizen	No	When asked if he is a legal resident of the US, he stated "I am a resident," and seemed hesitant to answer the question. No SSN on EMR, but stated he has a SSN when asked in person.	21	1	0	0	0	0	0	0		1	0	0	0	0	0		Single/dating	Yes	Other- Please specify:	Latinoamericano	Yes	0	1	0	0		0	1	0	0	0	1	0	0	0	0	0	0	0	0	0		Yes
270	Yes	Yes	3	Legal Latino Resident/Citizen	No	Has lived in same residence for 3 years. Has lived in the US for 3 years.	34	0	1	0	0	0	0	0		1	0	0	0	0	0		Married/married-like relationship	Yes	Other- Please specify:	Latino	Yes	0	1	0	0		0	1	0	0	1	0	0	0	0	0	1	0	0	0	0		Yes
271	Yes	Yes	3	Undocumented Latino Immigrant	No	Has lived in same residence for 5 months. Last saw a doctor one week prior. Has been in the US for 19 years.	33	0	1	0	0	0	0	0		1	0	0	0	0	0		Single/dating	Yes	Other- Please specify:	Latino	No	0	1	0	0		0	0	1	0	0	1	0	0	0	0	0	0	0	0	0		Yes
273	Yes	No	3	Undocumented Latino Immigrant	No	Has lived in the same residence for about 8 years. Last saw regular doctor about a week ago. Has been in the US for about 20 years.	48	1	0	0	0	0	0	0		1	0	0	0	0	0		Single/dating	Yes	Other- Please specify:	Latino	No	0	1	0	0		0	1	0	0	1	0	0	0	0	0	0	0	1	0	0		Yes
274	Yes	No	3	Undocumented Latino Immigrant	No	Has lived in same residence for 5 years. Last saw regular doctor 3 months ago. Has been in the US since 1989; immigrated as a teen.	46	0	1	0	0	0	0	0		1	0	0	0	0	0		Married/married-like relationship	Yes	Other- Please specify:	Latino	No	0	1	0	0		0	0	1	0	1	0	0	0	0	0	0	0	1	0	0		Yes
275	Yes	No	3	Undocumented Latino Immigrant	No	Not afraid to come to ED b/c of immigration status, but is afraid to send her child to school. States that there have been ICE raids in various parts of CA.	37	0	1	0	0	0	0	0		1	0	0	0	0	0		Married/married-like relationship	Yes	Other- Please specify:	Latina	No	0	1	0	0		0	1	0	0	1	0	0	0	0	0	1	0	0	0	0		Yes
276	Yes	Yes	3	Legal Latino Resident/Citizen	No		35	0	1	0	0	0	0	0		1	0	0	0	0	0		Married/married-like relationship	Yes	Other- Please specify:	Latina	Yes	0	1	0	0		0	0	0	1	1	0	0	0	0	0	1	0	0	0	0		Yes
284	Yes	Yes	3	Legal Latino Resident/Citizen	Yes	Pt said that the "Immigrants Welcome" sign makes him think that immigrants who are undocumented are not reported to immigration authorities when seeking healthcare. He said he is not affected by President Trump's comments but he feels worried for others.	49	1	0	0	0	0	0	0		1	0	0	0	0	0		Single/dating	Yes	Other- Please specify:	Latino	Yes	1	0	0	0		0	0	0	1	1	0	0	0	0	0	1	0	0	0	0		Yes
285	Yes	No	2	Undocumented Latino Immigrant	Yes	Has lived in same residence for approx. 10 yrs. Last saw regular doctor approx. 3 weeks ago. Patient was slightly hard of hearing. Daughter repeated some questions in patient's ear in a more amplified way to ensure understanding. Has been in the US for 10 years; lives with daughter.	74	0	1	0	0	0	0	0		1	0	0	0	0	0		Widowed	Yes	Other- Please specify:	Latino	No	0	1	0	0		1	0	0	0	1	0	0	0	0	0	1	0	0	0	0		Yes
286	Yes	No	3	Undocumented Latino Immigrant	No	States she is not sure if statements made by President Trump have taken effect or will take effect in the future, but states that she feels very worried and unsafe living in the US during President Trump's presidency.	19	0	1	0	0	0	0	0		1	0	0	0	0	0		Single/dating	Yes	Other- Please specify:	Latino	No	0	1	0	0		0	0	1	0	1	0	0	0	0	0	0	0	1	0	0		Yes
287	Yes	Yes	3	Undocumented Latino Immigrant	No	Currently applying for MediCal. Has lived in same residence for approx. 7 years. Last saw regular doctor about 1 week ago. Came to US in 1979, at age 23. Was not sure if statements made by President Trump are happening now or will happen in the future, and stated that the President's remarks have not made her feel worried or unsafe living in the US.	62	0	1	0	0	0	0	0		1	0	0	0	0	0		Married/married-like relationship	Yes	Other- Please specify:	Latino	Yes	0	1	0	0		1	0	0	0	0	0	1	0	0	0	0	0	0	0	0		Yes
288	Yes	No	3	Undocumented Latino Immigrant	No	Friend was present during our interaction. Last saw doctor in the US about 2 years ago.	19	1	0	0	0	0	0	0		1	0	0	0	0	0		Single/dating	Yes	Other- Please specify:	Latino	Yes	0	1	0	0		1	0	0	0	0	1	0	0	0	0	0	0	0	0	0		Yes
289	Yes	Yes	3	Legal Latino Resident/Citizen	No	Has lived in same residence for about 6 years. States that she thinks police may report victims of domestic violence who are undocumented to immigration authorities, but that it depends on the circumstances.	26	0	1	0	0	0	0	0		1	0	0	0	0	0		Married/married-like relationship	Yes	Other- Please specify:	Hispanic/Mexican/Latino	Yes	0	1	0	0		0	0	0	1	1	0	0	0	0	0	1	0	0	0	0		Yes
290	Yes	Yes	4	Legal Latino Resident/Citizen	No	Last saw pediatrician at around 16 years of age.	20	0	1	0	0	0	0	0		1	0	0	0	0	0		Single/dating	Yes	Other- Please specify:	Ecuadorian	Yes	1	0	0	0		0	0	0	1	0	1	0	0	0	0	0	0	0	0	0		Yes
291	Yes	No	3	Undocumented Latino Immigrant	No	Has lived in same residence for approx. 10 yrs. Has been in the US since 2000, at age 23.	42	0	1	0	0	0	0	0		1	0	0	0	0	0		Married/married-like relationship	Yes	Other- Please specify:	Latino	No	0	1	0	0		0	1	0	0	1	0	0	0	0	0	0	0	1	0	0		Yes
292	Yes	Yes	4	Undocumented Latino Immigrant	No	Has lived in same residence for last 17 years. Last saw doctor in US in 2002 for procedure on face (abnormal growth removal on left cheek). Came to the US at age 21, in the year 2001.	40	1	0	0	0	0	0	0		1	0	0	0	0	0		Single/dating	Yes	Other- Please specify:	Latino	Yes	0	1	0	0		0	0	0	1	0	1	0	0	0	0	0	0	0	0	0		Yes
299	Yes	Yes	4	Legal Latino Resident/Citizen	No		24	1	0	0	0	0	0	0		1	0	0	0	0	0		Single/dating	Yes	Other- Please specify:	latino	Yes	1	0	0	0		0	0	0	1	1	0	0	0	1	0	0	0	0	0	0		Yes
307	Yes	No	3	Undocumented Latino Immigrant	No		56	1	0	0	0	0	0	0		1	0	0	0	0	0		Single/dating	Yes	Other- Please specify:	latino	No	1	0	0	0		0	0	0	1	0	1	0	0	0	0	0	0	0	0	0		Yes
308	Yes	No	2	Undocumented Latino Immigrant	No	Patient is covered by restricted MediCal and is only covered for Emergency Services but uninsured for all other medical services	28	1	0	0	0	0	0	0		1	0	0	0	0	0		Divorced/separated	Yes	Other- Please specify:	Latino	Yes	0	1	0	0		0	1	0	0	1	0	0	0	0	0	1	0	0	0	0		Yes
310	Yes	No	3	Undocumented Latino Immigrant	No		33	1	0	0	0	0	0	0		1	0	0	0	0	0		Married/married-like relationship	Yes	Other- Please specify:	Mexican	No	0	1	0	0		0	1	0	0	1	0	0	0	0	0	0	0	1	0	0		Yes
311	Yes	No	3	Undocumented Latino Immigrant	No		37	0	1	0	0	0	0	0		0	0	1	0	0	0		Single/dating	Yes	Other- Please specify:	Mexican	No	0	1	0	0		0	1	0	0	1	0	0	0	0	0	1	0	0	0	0		Yes
317	Yes	Yes	3	Legal Latino Resident/Citizen	No	The patient spoke at length during the political section about how she loved Donald Trump and all he is doing to make America better for everyone. She expressed gratitude that a wall is finally being built.	33	0	1	0	0	0	0	0		1	0	0	0	0	0		Single/dating	Yes	Other- Please specify:	Latina	Yes	0	1	0	0		0	1	0	0	1	0	0	0	0	0	1	0	0	0	0		Yes
318	Yes	No	3	Undocumented Latino Immigrant	No		73	0	1	0	0	0	0	0		1	0	0	0	0	0		Single/dating	Yes	Other- Please specify:	Mexican	No	0	1	0	0		1	0	0	0	0	1	0	0	0	0	0	0	0	0	0		Yes
319	Yes	No	3	Undocumented Latino Immigrant	No	The patient noted he is trying to get his papers in order so there is no pressure on his family. He noted that he has been here for 23 years and came when he was 25.	48	1	0	0	0	0	0	0		1	0	0	0	0	0		Married/married-like relationship	Yes	Other- Please specify:	Mexican	No	0	1	0	0		0	0	1	0	0	1	0	0	0	0	0	0	0	0	0		Yes
320	Yes	No	3	Undocumented Latino Immigrant	Yes		36	1	0	0	0	0	0	0		1	0	0	0	0	0		Decline to answer	Yes	Other- Please specify:	Latino	No	0	1	0	0		0	1	0	0	1	0	0	0	0	0	1	0	0	0	0		Yes
321	Yes	No	3	Undocumented Latino Immigrant	Yes	The patient noted that she has seen doctors and nurses treat all patients equally.	48	0	1	0	0	0	0	0		1	0	0	0	0	0		Divorced/separated	Yes	Other- Please specify:	Salvadorian	No	0	1	0	0		1	0	0	0	1	0	0	0	0	0	1	0	0	0	0		Yes
322	Yes	No	3	Undocumented Latino Immigrant	No	The patient reflected distress from his childhood where his dad would beat them when he got drunk. He made sure to let me know that he is against any abuse. Additionally he expressed distress and sadness when talking about President Trump's policies.	38	1	0	0	0	0	0	0		1	0	0	0	0	0		Single/dating	Yes	Other- Please specify:	Mexican	No	0	1	0	0		0	1	0	0	0	1	0	0	0	0	0	0	0	0	0		Yes
325	Yes	No	3	Undocumented Latino Immigrant	Yes	Patient has restricted MediCal only for emergency services	53	1	0	0	0	0	0	0		1	0	0	0	0	0		Single/dating	Yes	Other- Please specify:	Latino	No	0	1	0	0		0	1	0	0	1	0	0	0	0	0	1	0	0	0	0		Yes
326	Yes	Yes	4	Legal Latino Resident/Citizen	No	Patient was brought to the US at age 19	68	1	0	0	0	0	0	0		1	0	0	0	0	0		Married/married-like relationship	Yes	Other- Please specify:	Latino	Yes	0	1	0	0		0	1	0	0	1	0	0	0	0	0	0	1	0	0	0		Yes
327	Yes	No	4	Undocumented Latino Immigrant	No	Last saw regular doctor about 3 months ago. Came to the US in 1992.	47	1	0	0	0	0	0	0		1	0	0	0	0	0		Single/dating	Yes	Other- Please specify:	Latino	No	0	1	0	0		0	1	0	0	1	0	0	0	0	0	0	0	1	0	0		Yes
328	Yes	Yes	5	Legal Latino Resident/Citizen	No	Stated that he has both Medicare and Blue Cross. Last saw a doctor about 3 weeks ago. Has been in the US for 30 years.	49	1	0	0	0	0	0	0		1	0	0	0	0	0		Married/married-like relationship	Yes	Other- Please specify:	Latino	Yes	0	1	0	0		0	0	0	1	1	0	0	0	0	1	0	0	0	0	1	Blue Cross	No
329	Yes	No	4	Undocumented Latino Immigrant	No	Last saw a doctor about 8 months ago. Usually receives medical care in the Highland ED.	31	1	0	0	0	0	0	0		1	0	0	0	0	0		Single/dating	Yes	Other- Please specify:	Latino	No	0	1	0	0		0	1	0	0	1	0	0	0	0	0	1	0	0	0	0		Yes
330	Yes	Yes	4	Legal Latino Resident/Citizen	No	Has been in the US for 6 years.	23	1	0	0	0	0	0	0		1	0	0	0	0	0		Single/dating	Yes	Other- Please specify:	Latino	Yes	0	1	0	0		0	0	0	1	1	0	0	0	0	0	1	0	0	0	0		Yes
331	Yes	Yes	3	Legal Latino Resident/Citizen	No	Has lived in same residence for about 9 years. Last saw regular doctor 1 week ago.	64	1	0	0	0	0	0	0		1	0	0	0	0	0		Married/married-like relationship	Yes	Other- Please specify:	Puerto Rican	Yes	1	1	0	0		0	0	0	1	1	0	0	0	0	1	0	0	0	0	0		Yes
337	Yes	Yes	3	Legal Latino Resident/Citizen	No		58	0	1	0	0	0	0	0		1	0	0	0	0	0		Married/married-like relationship	Yes	Other- Please specify:	latino	Yes	0	1	0	0		0	1	0	0	1	0	0	0	0	0	0	0	1	0	0		Yes
344	Yes	Yes	3	Undocumented Latino Immigrant	No		30	0	1	0	0	0	0	0		1	0	0	0	0	0		Married/married-like relationship	Yes	Other- Please specify:	Latino	Yes	0	1	0	0		0	1	0	0	1	0	0	0	0	0	1	0	0	0	0		Yes
346	Yes	Yes	4	Legal Latino Resident/Citizen	No	Has lived in transitional home for the past 2.5 weeks. Recently released from prison after 30 years. Came to Highland ED one week ago for broken rib after bike accident. Came to Highland ED today for injuries related to another bike accident. Witnessed crimes take place in prison within the last year. Notices that much has changed from when he was sentenced to prison 30 years ago, specifically re…	50	1	0	0	0	0	0	0		1	0	0	0	0	0		Single/dating	Yes	Other- Please specify:	Mexican	Yes	1	0	0	0		0	0	0	1	1	0	0	0	0	0	1	0	0	0	0		Yes
347	Yes	No	4	Undocumented Latino Immigrant	No	Has lived in same residence for 1 month. Has been in the US for almost 2 months. Immigrant from Ecuador.	44	1	0	0	0	0	0	0		1	0	0	0	0	0		Married/married-like relationship	Yes	Other- Please specify:	Indigenous Ecuadorian, Latino	No	0	1	0	1	Quechua	0	1	0	0	0	1	0	0	0	0	0	0	0	0	0		Yes
348	Yes	No	3	Undocumented Latino Immigrant	No	Has lived in same residence for 2 years. Last received medical care from regular doctor 5-6 months ago. Has been in the US for 20 years; came when he was 18.	38	1	0	0	0	0	0	0		1	0	0	0	0	0		Married/married-like relationship	Yes	Other- Please specify:	Latino	No	0	1	0	0		0	0	1	0	1	0	0	0	0	0	0	0	1	0	0		Yes
350	Yes	Yes	3	Legal Latino Resident/Citizen	No		26	0	1	0	0	0	0	0		1	0	0	0	0	0		Single/dating	Yes	Other- Please specify:	Salvadorian/Mexican	Yes	1	0	0	0		0	0	0	1	0	1	0	0	0	0	0	0	0	0	0		Yes
351	Yes	Yes	4	Legal Latino Resident/Citizen	No		45	1	0	0	0	0	0	0		1	0	0	0	0	0		Single/dating	Yes	Other- Please specify:	Honduras	Yes	0	1	0	0		0	1	0	0	1	0	0	0	0	0	1	0	0	0	0		Yes
352	Yes	No	4	Undocumented Latino Immigrant	No		57	1	0	0	0	0	0	0		1	0	0	0	0	0		Married/married-like relationship	Yes	Other- Please specify:	Mexico	No	0	1	0	0		1	0	0	0	0	0	0	1	0	0	0	0	0	0	0		Yes
353	Yes	No	3	Undocumented Latino Immigrant	No		45	1	0	0	0	0	0	0		1	0	0	0	0	0		Married/married-like relationship	Yes	Other- Please specify:	El Salvador	No	0	1	0	0		0	0	1	0	1	0	0	0	0	0	1	0	0	0	0		Yes
354	Yes	Yes	3	Legal Latino Resident/Citizen	No		26	1	0	0	0	0	0	0		1	0	0	0	0	0		Single/dating	Yes	Other- Please specify:	Mexico	Yes	1	0	0	0		0	0	0	1	1	0	0	0	0	0	1	0	0	0	0		Yes
355	Yes	No	4	Undocumented Latino Immigrant	No	Has lived in same residence for about 4 years. Last saw doctor in US about 2 years ago. Has been in the US for 6 years.	34	1	0	0	0	0	0	0		1	0	0	0	0	0		Married/married-like relationship	Yes	Other- Please specify:	Latino	No	0	1	0	0		0	0	1	0	0	1	0	0	0	0	0	0	0	0	0		Yes
356	Yes	Yes	3	Legal Latino Resident/Citizen	No	Patient struggled to identify within the umbrella term "Latino," as she is indigenous Central American and speaks Mam as her primary language. Stated that for the purpose of this study she would, but normally identifies as indigenous. Has lived in the same residence for about 4 years. Has been in the US for 13 years. Knew someone who experienced domestic violence and feared going to the doctor bu…	36	0	1	0	0	0	0	0		1	0	0	0	0	0		Single/dating	Yes	Other- Please specify:	indígena de centroamérica	Yes	0	0	0	1	Mam	0	1	0	0	1	0	0	0	0	0	1	0	0	0	1	Alliance	Yes
357	Yes	No	3	Undocumented Latino Immigrant	No	Has lived in the same residence for about 3 years. Last saw a doctor in the US about 2 months ago.	28	0	1	0	0	0	0	0		1	0	0	0	0	0		Married/married-like relationship	Yes	Other- Please specify:	Latino	No	0	1	0	0		0	0	0	1	0	1	0	0	0	0	0	0	0	0	0		Yes
362	Yes	Yes	3	Legal Latino Resident/Citizen	No	Patient lives with his parents, says that this is the result of a robbery about a year ago. About feeling worried or unsafe living in the US: remarks that it depends where he is in the country, sometimes feels uncomfortable in states like Texas because of his CA license plate.	26	1	0	0	0	0	0	0		1	0	0	0	0	0		Single/dating	Yes	Other- Please specify:	Mexican American	Yes	1	0	0	0		0	0	0	1	0	1	0	0	0	0	0	0	0	0	0		Yes
364	Yes	No	3	Undocumented Latino Immigrant	Yes	Patient stated that she does believe that clinicians report/inform immigration authorities if those clinician have racist beliefs "si hay alguien racista, si lo hacen" Patient stated that she is afraid to go to the doctor and seek medical care at times but that she thinks about her children "no voy a morir por ese miedo, tengo mis hijos"	39	0	1	0	0	0	0	0		1	0	0	0	0	0		Married/married-like relationship	Yes	Other- Please specify:	Latino	No	0	1	0	0		0	1	0	0	1	0	0	0	0	0	0	0	1	0	0		Yes
365	Yes	Yes	3	Legal Latino Resident/Citizen	No		31	1	0	0	0	0	0	0		1	0	0	0	0	0		Single/dating	Yes	Other- Please specify:	Hispanic	Yes	1	0	0	0		0	0	0	1	0	0	1	0	0	0	0	0	0	0	0		Yes
366	Yes	No	3	Undocumented Latino Immigrant	No		31	1	0	0	0	0	0	0		1	0	0	0	0	0		Married/married-like relationship	Yes	Other- Please specify:	Latino	No	0	1	0	0		0	1	0	0	0	1	0	0	0	0	0	0	0	0	0		Yes
367	Yes	Yes	3	Legal Latino Resident/Citizen	No		21	0	1	0	0	0	0	0		1	0	0	0	0	0		Single/dating	Yes	Other- Please specify:	Latino	Yes	0	1	0	0		0	0	1	0	1	0	0	0	0	0	1	0	0	0	0		Yes
368	Yes	Yes	4	Legal Latino Resident/Citizen	No	Currently separating from his wife (who came to the US illegally before getting a green card in SF), living with his parents who want him out. Went to jail for 1 year 2 years ago for DV (3056) but says that authorities tried to pressure his wife into making false accusations. Says this still happens to this day. Last saw a doctor 3 weeks ago. Says that he feels "really lucky" to live in the US wh…	42	1	0	0	0	0	0	0		1	0	0	0	0	0		Married/married-like relationship	Yes	Other- Please specify:	Latino	Yes	1	0	0	0		0	0	0	1	1	0	0	0	0	0	1	0	0	0	0		No
369	Yes	No	2	Undocumented Latino Immigrant	No	Survey was not completed as patient was discharged during interview and chose to stop survey Patient stated that she is currently applying for US residency	26	0	1	0	0	0	0	0		1	0	0	0	0	0		Married/married-like relationship	Yes	Other- Please specify:	Latino	No	0	1	0	1	Mam	1	0	0	0	0	1	0	0	0	0	0	0	0	0	0		Yes
370	Yes	Yes	3	Legal Latino Resident/Citizen	No		21	0	1	0	0	0	0	0		1	0	0	0	0	0		Single/dating	Yes	Other- Please specify:	Latino	Yes	1	0	0	1	Spanish	0	0	0	1	1	0	0	0	0	0	1	0	0	0	0		Yes
371	Yes	Yes	3	Legal Latino Resident/Citizen	Yes		38	1	0	0	0	0	0	0		0	1	0	0	0	0		Single/dating	Yes	Other- Please specify:	Hispanic	Yes	1	0	0	0		0	0	0	1	1	0	0	0	1	0	0	0	0	0	0		Yes
374	Yes	No	4	Undocumented Latino Immigrant	No		71	1	0	0	0	0	0	0		1	0	0	0	0	0		Divorced/separated	Yes	Other- Please specify:	Mexican	No	0	1	0	0		0	1	0	0	1	0	0	0	0	0	0	0	1	0	0		Yes
375	Yes	No	4	Undocumented Latino Immigrant	No		46	1	0	0	0	0	0	0		1	0	0	0	0	0		Married/married-like relationship	Yes	Other- Please specify:	Hispanic	No	0	1	0	0		0	0	1	0	1	0	0	0	0	0	1	0	0	0	0		Yes
376	Yes	Yes	4	Legal Latino Resident/Citizen	No	He was adamantly anti-Trump. I could feel the patient stews over Donald Trump daily and he lets it steer his life and effect his happiness. The patient said as much.	44	1	0	0	0	0	0	0		1	0	0	0	0	0		Single/dating	Yes	Other- Please specify:	Mexican	Yes	1	0	0	0		0	1	0	0	1	0	0	0	0	0	1	0	0	0	0		Yes
378	Yes	Yes	3	Legal Latino Resident/Citizen	Yes	Patient described a lot of fear living in this country even though she is a legal resident, she has a close family member who is undocumented. She stated that she is thankful that she is able to receive care here as opposed to in her home country, Guatemala, where she states people are left to die without healthcare.	36	0	1	0	0	0	0	0		1	0	0	0	0	0		Single/dating	Yes	Other- Please specify:	Latino, Indigenous Central American	Yes	0	1	0	1	Mam	0	0	0	1	1	0	0	0	0	0	1	0	0	0	0		Yes
379	Yes	No	3	Undocumented Latino Immigrant	No	Part 3, Question 1.3: se siente seguro cuando viene a Highland	59	1	0	0	0	0	0	0		1	0	0	0	0	0		Married/married-like relationship	Yes	Other- Please specify:	Latino	No	0	1	0	0		0	1	0	0	1	0	0	0	0	0	0	0	1	0	0		Yes
380	Yes	Yes	4	Legal Latino Resident/Citizen	No	Has lived in same residence for 21 years. Last saw regular doctor 2 days ago. Has been in the US for 22 years. Part 2 Question 9.5: atención psicóloga	44	0	1	0	0	0	0	0		1	0	0	0	0	0		Divorced/separated	Yes	Other- Please specify:	Latino	Yes	0	1	0	0		0	1	0	0	1	0	0	0	0	0	1	0	0	0	0		Yes
381	Yes	No	3	Undocumented Latino Immigrant	No	Has lived in same residence for 13 years. Last saw regular doctor 1 week ago. Has been in the US for 19 years. Describes herself as apolitical.	69	0	1	0	0	0	0	0		1	0	0	0	0	0		Married/married-like relationship	Yes	Other- Please specify:	Latino	No	0	1	0	0		0	1	0	0	1	0	0	0	0	0	0	0	1	0	0		Yes
382	Yes	Yes	3	Legal Latino Resident/Citizen		Has lived in same residence for about 8 months. Has been in the US for about 3 years. She believes that since President Trump's election, people are not only more afraid to report crimes to police, but are also afraid to request assistance from the government.	24	0	1	0	0	0	0	0		1	0	0	0	0	0		Single/dating	Yes	Other- Please specify:	Latino	Yes	0	1	0	0		0	1	0	0	1	0	0	0	0	0	1	0	0	0	0		Yes
384	Yes	Yes	2	Legal Latino Resident/Citizen	No		29	0	1	0	0	0	0	0		1	0	0	0	0	0		Married/married-like relationship	Yes	Other- Please specify:	Latin	Yes	0	1	0	0		0	0	1	0	1	0	0	0	0	0	1	0	0	0	0		Yes
394	Yes	No	2	Undocumented Latino Immigrant	Yes		55	1	0	0	0	0	0	0		1	0	0	0	0	0		Divorced/separated	Yes	Other- Please specify:	Latino	No	0	1	0	0		0	1	0	0	0	0	0	1	0	0	0	0	0	0	0		Yes
397	Yes	Yes	4	Legal Latino Resident/Citizen	No		19	1	0	0	0	0	0	0		1	0	0	0	0	0		Single/dating	Yes	Other- Please specify:	latino	Yes	1	0	0	0		0	0	0	1	1	0	0	0	0	0	1	0	0	0	0		Yes
400	Yes	Yes	3	Legal Latino Resident/Citizen	No		49	0	1	0	0	0	0	0		1	0	0	0	0	0		Married/married-like relationship	Yes	Other- Please specify:	latino	Yes	0	1	0	0		0	1	0	0	0	1	0	0	0	0	0	0	0	0	0		Yes
401	Yes	Yes	3	Legal Latino Resident/Citizen	No		36	1	0	0	0	0	0	0		1	0	0	0	0	0		Single/dating	Yes	Other- Please specify:	latino	Yes	1	0	0	0		0	0	0	1	1	0	0	0	1	0	0	0	0	0	0		Yes
402	Yes	No	3	Undocumented Latino Immigrant	No	Has lived in same residence for 2 years. Came to the US in March 2017. Patient has strong opinions regarding immigration to the US. Feels that all Latin American immigrants have a right to come here to achieve the "American Dream", as America is a continent that is home to not only North America and the United States, but also Central and South America. Also claims that the US is a country built …	40	1	0	0	0	0	0	0		1	0	0	0	0	0		Married/married-like relationship	Yes	Other- Please specify:	Latino/Central American	No	0	1	0	0		0	0	1	0	0	1	0	0	0	0	0	0	0	0	0		Yes
403	Yes	No	4	Undocumented Latino Immigrant	No	Has lived in the same residence for about 2 years. Has been in the US for 4 years.	38	1	0	0	0	0	0	0		1	0	0	0	0	0		Married/married-like relationship	Yes	Other- Please specify:	Latino	No	0	1	0	0		1	0	0	0	0	1	0	0	0	0	0	0	0	0	0		Yes
404	Yes	No	3	Undocumented Latino Immigrant	No	Has lived in same residence for a year and a half. Goes to la Clínica de la Raza. Has been in the US for 15 years; came at age 25.	41	1	0	0	0	0	0	0		1	0	0	0	0	0		Divorced/separated	Yes	Other- Please specify:	Latino	No	0	1	0	0		0	0	1	0	1	0	0	0	0	0	0	0	1	0	0		Yes
405	Yes	No	3	Undocumented Latino Immigrant	No	Has lived in same residence for 18 years. Last saw regular doctor 2-3 months ago. Fears for her daughter with regards to deportation.	55	0	1	0	0	0	0	0		1	0	0	0	0	0		Single/dating	Yes	Other- Please specify:	Latino	No	0	1	0	0		0	1	0	0	1	0	0	0	0	0	1	0	1	0	0		Yes
406	Yes	No	4	Undocumented Latino Immigrant	No	Has lived in same residence for 4 years. Came to US as a teenager, at age 17.	34	1	0	0	0	0	0	0		1	0	0	0	0	0		Single/dating	Yes	Other- Please specify:	Latino	No	0	1	0	0		0	0	1	0	0	1	0	0	0	0	0	0	0	0	0		Yes
409	Yes	Yes	4	Legal Latino Resident/Citizen	No	Has lived in same residence for about 6 years. Last saw doctor in the US 3 years ago. Has been in the US since 1994.	36	1	0	0	0	0	0	0		1	0	0	0	0	0		Married/married-like relationship	Yes	Other- Please specify:	Mexican	Yes	0	1	0	0		0	0	0	1	1	0	0	0	0	0	0	0	0	1	0		Yes
410	Yes	No	3	Undocumented Latino Immigrant	No		24	1	0	0	0	0	0	0		1	0	0	0	0	0		Single/dating	Yes	Other- Please specify:	Latino	Yes	0	1	0	0		0	0	0	1	1	0	0	0	0	1	0	0	0	0	0		Yes
411	Yes	No	3	Undocumented Latino Immigrant	No	Has lived in same residence for 7 years. Last saw doctor in the US 2 years ago.	32	1	0	0	0	0	0	0		1	0	0	0	0	0		Married/married-like relationship	Yes	Other- Please specify:	Latino	No	0	0	0	1	Mam	0	1	0	0	1	0	0	0	0	0	0	0	1	0	0		Yes
413	Yes	Yes	3	Legal Latino Resident/Citizen	No	Has lived in same residence for a year and a half. Last saw regular doctor 2 weeks ago. Has been in the US for 40 years.	68	1	0	0	0	0	0	0		1	0	0	0	0	0		Single/dating	Yes	Other- Please specify:	Latino	Yes	0	1	0	0		0	0	1	0	1	0	0	0	0	1	0	0	0	0	0		Yes
416	Yes	Yes	3	Legal Latino Resident/Citizen		Has lived in the same apartment for 10 years. Has been in the US for 35 years. Says that even though she has heard that President Trump wants to prevent immigrants from working in the US, he will never be able to. Also says that even though she is not personally worried about living in the US based on remarks made by President Trump, she recognizes that many others are very worried.	65	0	1	0	0	0	0	0		1	0	0	0	0	0		Single/dating	Yes	Other- Please specify:	Latina	Yes	0	1	0	0		0	0	1	0	1	0	0	0	0	0	0	0	0	0	1	Blue Cross	Yes
417	Yes	No	4	Undocumented Latino Immigrant	No	Has lived in same residence for 2 months. Last saw a doctor in the US 15 days ago. Generally comes to Highland but no regular doctor. Has been in the US for 8 months. First language is Mam, but understands most Spanish.	42	1	0	0	0	0	0	0		1	0	0	0	0	0		Married/married-like relationship	Yes	Other- Please specify:	Latino	No	0	0	0	1	Mam	0	1	0	0	0	1	0	0	0	0	0	0	0	0	0		Yes
418	Yes	No	3	Undocumented Latino Immigrant	No	Has lived in same residence for 2 years. Last saw regular doctor about a year ago. Has been in the US for 18 years.	58	1	0	0	0	0	0	0		1	0	0	0	0	0		Married/married-like relationship	Yes	Other- Please specify:	Latino	No	0	1	0	0		0	1	0	0	1	0	0	0	0	0	0	0	1	0	0		Yes
419	Yes	No	3	Undocumented Latino Immigrant	No	Has lived in same residence for 7 years. Last saw regular doctor 15 days ago. Has been in the US for 13 years.	46	1	0	0	0	0	0	0		1	0	0	0	0	0		Single/dating	Yes	Other- Please specify:	Latino	No	0	1	0	0		0	1	0	0	1	0	0	0	0	0	0	0	1	0	0		Yes
421	Yes	Yes	4	Legal Latino Resident/Citizen	No		49	0	1	0	0	0	0	0		1	0	0	0	0	0		Single/dating	Yes	Other- Please specify:	Latino	Yes	0	1	0	0		0	0	1	0	1	0	0	0	0	0	1	0	0	0	0		Yes
425	Yes	Yes	3	Legal Latino Resident/Citizen	Yes	Has been homeless for 6 months, living in an area in someone's backyard, either friend or relative. Has been in the US for 31 years.	58	0	1	0	0	0	0	0		1	0	0	0	0	0		Married/married-like relationship	Yes	Other- Please specify:	some Indigenous Latin American	Yes	0	1	0	0		0	1	0	0	1	0	0	0	0	0	0	0	0	0	1	Blue Cross	No
426	Yes	Yes	2	Legal Latino Resident/Citizen	Yes		67	1	0	0	0	0	0	0		1	0	0	0	0	0		Divorced/separated	Yes	Other- Please specify:	Latino	Yes	0	1	0	0		0	0	1	0	1	0	0	0	0	1	1	0	0	0	0		Yes
428	Yes	Yes	3	Legal Latino Resident/Citizen	Yes		25	1	0	0	0	0	0	0		1	0	0	0	0	0		Single/dating	Yes	Other- Please specify:	Mexican	Yes	1	1	0	0		0	0	0	1	1	0	0	0	0	0	1	0	0	0	0		Yes
429	Yes	Yes	3	Undocumented Latino Immigrant	Yes	Has lived in same residence for about 9 years. States that she does not fear coming to the emergency room in California, but would be very scared to go to the emergency room in any other state in the US.	31	0	1	0	0	0	0	0		1	0	0	0	0	0		Divorced/separated	Yes	Other- Please specify:	Latino/Hispano	Yes	0	1	0	0		0	0	1	0	1	0	0	0	1	0	0	0	0	0	0		Yes
430	Yes	Yes	4	Legal Latino Resident/Citizen	No	Has lived in same residence for 24 years. States that he does not personally fear coming to the ED but understands that many others who are undocumented fear coming to the ED.	61	1	0	0	0	0	0	0		1	0	0	0	0	0		Married/married-like relationship	Yes	Other- Please specify:	Latino	Yes	0	1	0	0		0	0	1	0	0	1	0	0	0	0	0	0	0	0	0		Yes
435	Yes	Yes	4	Legal Latino Resident/Citizen	Yes	*Patient wanted to skip first question on domestic violence. Has lived in same residence for about 6 years. Has been in the US for 16 years. Even though she is a legal resident/citizen, she worries about her kids who were born here because she has heard that President Trump wants to deport children of immigrants.	40	0	1	0	0	0	0	0		1	0	0	0	0	0		Divorced/separated	Yes	Other- Please specify:	Latino	Yes	0	1	0	0		1	0	0	0	1	0	0	0	0	0	1	0	0	0	0		Yes
436	Yes	No	3	Undocumented Latino Immigrant	Yes	I had a 2 hour conversation with the patient, who is undocumented and who emigrated from Mexico 2 years ago. He describes himself as someone who loves to help others and who loves his wife and children and who has never done drugs, drank alcohol, smoked, or committed any crime in his entire life. His sole rationalization for emigrating to the US was to escape a corrupt, broken government. He admi…	43	1	0	0	0	0	0	0		1	0	0	0	0	0		Married/married-like relationship	Yes	Other- Please specify:	Latino/Hispano	No	0	1	0	0		0	0	1	0	1	0	0	0	0	0	1	0	0	0	0		Yes
437	Yes	Yes	4	Legal Latino Resident/Citizen	No	This patient shared a lot regarding her experience with domestic violence, which occurred 9 months ago. She has two children and wanted to keep them safe, but also did not want her husband to be deported. Thankfully she is no longer in such a difficult situation and is now safe, as are her children.	28	0	1	0	0	0	0	0		1	0	0	0	0	0		Single/dating	Yes	Other- Please specify:	Latino	Yes	0	1	0	0		0	0	0	1	1	0	0	0	0	0	1	0	0	0	0		Yes
438	Yes	No	4	Undocumented Latino Immigrant	No	Has lived in same residence for about 3 years.	24	1	0	0	0	0	0	0		1	0	0	0	0	0		Married/married-like relationship	Yes	Other- Please specify:	Latino	No	0	1	0	0		0	0	1	0	0	1	0	0	0	0	0	0	0	0	0		Yes
439	Yes	Yes	3	Legal Latino Resident/Citizen	No	Has lived in same residence for 4 years. Last saw doctor in the US 2 months ago. Came to the US in 1994 as an illegal immigrant with family. Has been heavily affected by statements made by President Trump, so much so that the patient has considered leaving the US.	37	0	0	0	0	0	1	0	Transgender (nonbinary)	0	0	0	0	1	0	Transgender (nonbinary)	Single/dating	Yes	Other- Please specify:	Afro-Latino	Yes	0	1	0	0		0	0	0	1	1	0	0	0	0	0	1	0	0	0	0		Yes
440	Yes	Yes	4	Legal Latino Resident/Citizen	No	Has lived in the same residence for about 14 years. Has been in the US for 28 years.	59	0	1	0	0	0	0	0		1	0	0	0	0	0		Divorced/separated	Yes	Other- Please specify:	Latino	Yes	0	1	0	0		0	1	0	0	1	0	0	0	0	0	1	0	0	0	0		Yes
441	Yes	No	3	Undocumented Latino Immigrant		Has been living with a friend for the last 3 months. Has been in the US for 3 months.	36	0	1	0	0	0	0	0		1	0	0	0	0	0		Single/dating	Yes	Other- Please specify:	Latino	No	0	1	0	0		1	0	0	0	0	1	0	0	0	0	0	0	0	0	0		Yes
442	Yes	Yes	3	Legal Latino Resident/Citizen	No	Has been living in the same residence since 1995. Last saw primary doctor here at Highland about 2 months ago. Has been in the US since age 17.	53	0	1	0	0	0	0	0		1	0	0	0	0	0		Married/married-like relationship	Yes	Other- Please specify:	Latino/Mexicano	Yes	0	1	0	0		0	1	0	0	1	0	0	0	0	0	1	0	0	0	0		Yes
443	Yes	No	4	Undocumented Latino Immigrant	No	Last saw regular doctor 4 months ago. Has been in the US for 7 months.	27	0	1	0	0	0	0	0		0	1	0	0	0	0		Single/dating	Yes	Other- Please specify:	Latino	No	0	1	0	0		0	1	0	0	1	0	0	0	0	0	0	0	1	0	0		Yes
444	Yes	Yes	3	Legal Latino Resident/Citizen	No	Last saw doctor in the US 6 years ago. Has been in the US for 14 years. He believes that in California, doctors do not treat undocumented patients differently than patients who are legal residents or citizens. However, he believes that in other states this may not be true. Thus, whether or not a doctor treats you differently for being undocumented is dependent on the state you live in.	31	1	0	0	0	0	0	0		1	0	0	0	0	0		Married/married-like relationship	Yes	Other- Please specify:	Latino	Yes	0	1	0	0		1	0	0	0	0	1	0	0	0	0	0	0	0	0	0		Yes
452	Yes	No	3	Legal Latino Resident/Citizen	No	Has lived in same residence for 5 years. Has lived in the US for 20 years.	41	1	0	0	0	0	0	0		0	0	1	0	0	0		Married/married-like relationship	Yes	Other- Please specify:	Latino	Yes	0	1	0	0		0	1	0	0	0	1	0	0	0	0	0	0	0	0	0		Yes
453	Yes	No	3	Undocumented Latino Immigrant	No	Has been homeless and living in a hotel for the past month. Last saw regular doctor 8 months ago.	49	0	1	0	0	0	0	0		1	0	0	0	0	0		Divorced/separated	Yes	Other- Please specify:	Latina	No	0	1	0	0		0	1	0	0	1	0	0	0	0	0	0	0	1	0	0		No
454	Yes	No	3	Undocumented Latino Immigrant	Yes	Has lived in same residence for 10 years. Last saw regular doctor 7 months ago.	32	0	1	0	0	0	0	0		1	0	0	0	0	0		Married/married-like relationship	Yes	Other- Please specify:	Latino	No	0	1	0	0		0	0	0	1	1	0	0	0	0	0	0	0	1	0	0		Yes
457	Yes	No	3	Undocumented Latino Immigrant		Has lived in same residence for 5 years. Last saw regular doctor here at Highland 2-3 weeks ago. Has been in the US for 5 years. Is unsure whether or not doctors report domestic violence to the police but believes they should. Believes it is the domestic violence victim's right to decide whether or not a doctor reports the domestic violence to the police.	63	0	1	0	0	0	0	0		1	0	0	0	0	0		Divorced/separated	Yes	Other- Please specify:	Latino	No	0	1	0	0		1	0	0	0	1	0	0	0	0	0	0	0	1	0	0		Yes
458	Yes	No	4	Undocumented Latino Immigrant	No	Has lived in same residence for 4 years. Last saw doctor in the US 1 month ago. Expressed that he does not like talking about politics.	27	1	0	0	0	0	0	0		1	0	0	0	0	0		Single/dating	Yes	Other- Please specify:	Latino	Yes	1	1	0	0		0	0	0	1	0	1	0	0	0	0	0	0	0	0	0		Yes
459	Yes	No	4	Undocumented Latino Immigrant	No	Has lived in same residence for 2 years. Has been in the US for 21 years.	46	1	0	0	0	0	0	0		1	0	0	0	0	0		Divorced/separated	Yes	Other- Please specify:	Guatemalteco	No	0	1	0	0		1	0	0	0	0	1	0	0	0	0	0	0	0	0	0		Yes
462	Yes	No	3	Undocumented Latino Immigrant	No	This person had a visa that they overstayed, he identified himself as a non-legal citizen, but did not say he was undocumented. I carried out the survey as if he was undocumented. He also said he had a social security number, but he could not remember it. There was not one documented in Wellsoft.	41	1	0	0	0	0	0	0		1	0	0	0	0	0		Married/married-like relationship	Yes	Other- Please specify:	Latino	Yes	0	1	0	0		0	1	0	0	1	0	0	0	0	0	0	0	1	0	0		Yes
465	Yes	No	4	Undocumented Latino Immigrant	No		36	1	0	0	0	0	0	0		1	0	0	0	0	0		Single/dating	Yes	Other- Please specify:	Latino	No	0	1	0	0		0	0	1	0	0	1	0	0	0	0	0	0	0	0	0		No
466	Yes	No	4	Undocumented Latino Immigrant	No	Has lived in same residence since 2008. Last saw regular doctor here at Highland 3 months ago.	31	0	1	0	0	0	0	0		1	0	0	0	0	0		Married/married-like relationship	Yes	Other- Please specify:	Latino	No	0	1	0	0		1	0	0	0	1	0	0	0	0	0	0	0	1	0	0		Yes
467	Yes	Yes	3	Legal Latino Resident/Citizen	No		28	0	1	0	0	0	0	0		0	1	0	0	0	0		Single/dating	Yes	Other- Please specify:	Latino	Yes	1	0	0	0		0	0	0	1	1	0	0	0	0	0	1	0	0	0	0		No
469	Yes	Yes	4	Legal Latino Resident/Citizen	No		19	0	1	0	0	0	0	0		1	0	0	0	0	0		Single/dating	Yes	Other- Please specify:	Latino	Yes	0	1	0	0		0	0	0	1	1	0	0	0	0	0	0	0	0	0	1	Anthem Blue Cross	Yes
470	Yes	Yes	3	Legal Latino Resident/Citizen	No	Has lived in the same residence for about 10 years. Last saw doctor in the US 2 years ago. Has been in the US for 40 years. Does not worry that he'll be deported, but is worried for others. Aside from believing that people are more afraid to report crimes as a result of some of President Trump's rhetoric, he believes that people are afraid to go outside because of the ICE raids.	66	1	0	0	0	0	0	0		1	0	0	0	0	0		Divorced/separated	Yes	Other- Please specify:	Mexicano	Yes	0	1	0	0		0	1	0	0	1	0	0	0	0	1	1	0	0	0	0		Yes
471	Yes	No	4	Undocumented Latino Immigrant	No	Has lived in the same residence for about 10 years. Has been in the US for 30 years. Has not experienced domestic violence in the past year, but did experience domestic violence about 12 years ago. She described the sensation of being abused by her former husband and the location of the wound -- on her chest. She says her left palm still swells and reddens from time to time and wonders if it is a…	63	0	1	0	0	0	0	0		1	0	0	0	0	0		Divorced/separated	Yes	Other- Please specify:	Latino	No	0	1	0	0		1	0	0	0	1	0	0	0	0	0	0	0	1	0	0		Yes
472	Yes	Yes	4	Legal Latino Resident/Citizen	No		55	1	0	0	0	0	0	0		1	0	0	0	0	0		Single/dating	Yes	Other- Please specify:	Mexican	Yes	0	1	0	0		0	0	1	0	1	0	0	0	0	0	1	0	0	0	0		Yes
473	Yes	No	3	Undocumented Latino Immigrant	Yes		31	1	0	0	0	0	0	0		1	0	0	0	0	0		Married/married-like relationship	Yes	Other- Please specify:	Guatemala	No	0	1	0	0		0	0	1	0	0	0	0	1	0	0	0	0	0	0	0		Yes
474	Yes	No	3	Undocumented Latino Immigrant	No		42	1	0	0	0	0	0	0		1	0	0	0	0	0		Married/married-like relationship	Yes	Other- Please specify:	mexican	No	0	1	0	0		0	1	0	0	0	1	0	0	0	0	0	0	0	0	0		Yes
475	Yes	No	4	Undocumented Latino Immigrant	Yes		47	0	1	0	0	0	0	0		1	0	0	0	0	0		Married/married-like relationship	Yes	Other- Please specify:	mexico	Yes	0	1	0	0		0	1	0	0	1	0	0	0	0	0	0	0	1	0	0		Yes
476	Yes	Yes	3	Legal Latino Resident/Citizen	No		76	1	0	0	0	0	0	0		1	0	0	0	0	0		Married/married-like relationship	Yes	Other- Please specify:	Mexican	Yes	0	1	0	0		0	1	0	0	1	0	0	0	0	0	1	0	0	0	0		Yes
477	Yes	Yes	5	Legal Latino Resident/Citizen	No	This patient was the most vocal and outspoken. He has views of doctors and nurses that reflect negatively on them. He had a lot of thoughts about healthcare and you can tell this eats him up.	49	1	0	0	0	0	0	0		1	0	0	0	0	0		Married/married-like relationship	Yes	Other- Please specify:	Guatemala	Yes	0	1	0	0		0	0	1	0	1	0	0	0	0	0	0	0	0	0	1	Alameda Alliance	Yes
478	Yes	Yes	3	Legal Latino Resident/Citizen	Yes		86	0	1	0	0	0	0	0		1	0	0	0	0	0		Single/dating	Yes	Other- Please specify:	Hispanic	Yes	0	1	0	0		0	1	0	0	1	0	0	0	0	0	1	0	0	0	0		Yes
479	Yes	No	3	Undocumented Latino Immigrant	No		38	1	0	0	0	0	0	0		1	0	0	0	0	0		Married/married-like relationship	Yes	Other- Please specify:	Mexican	No	0	1	0	0		1	0	0	0	0	0	0	1	0	0	0	0	0	0	0		Yes
482	Yes	Yes	3	Legal Latino Resident/Citizen	Yes		47	1	0	0	0	0	0	0		1	0	0	0	0	0		Married/married-like relationship	Yes	Other- Please specify:	Latino	Yes	0	1	0	0		0	0	1	0	0	1	0	0	0	0	0	0	0	0	0		Yes
487	Yes	No	3	Undocumented Latino Immigrant	Yes		31	1	0	0	0	0	0	0		1	0	0	0	0	0		Single/dating	Yes	Other- Please specify:	Latino	No	0	1	0	0		0	0	1	0	1	0	0	0	0	0	1	0	0	0	0		Yes
491	Yes	Yes	4	Legal Latino Resident/Citizen	Yes		52	1	0	0	0	0	0	0		1	0	0	0	0	0		Single/dating	Yes	Other- Please specify:	Hispanic	Yes	1	0	0	0		0	0	1	0	1	0	0	0	0	0	1	0	0	0	0		Yes
493	Yes	Yes	3	Legal Latino Resident/Citizen	No	She says she hears a lot of things, for example, that the lady checking her in to the hospital was talking a lot about how it is good she is a citizen since it is getting harder and harder to get health care without all the paper work.	26	0	1	0	0	0	0	0		0	1	0	0	0	0		Single/dating	Yes	Other- Please specify:	Latina	Yes	1	0	0	0		0	0	0	1	1	0	0	0	0	0	1	0	0	0	0		Yes
495	Yes	No	4	Undocumented Latino Immigrant	No	Has lived in the same residence for 4 years. Last saw a doctor In the US 6 years ago. Has been in the US for 14 years.	34	1	0	0	0	0	0	0		1	0	0	0	0	0		Single/dating	Yes	Other- Please specify:	Latino	No	0	1	0	0		0	1	0	0	0	1	0	0	0	0	0	0	0	0	0		Yes
498	Yes	No	3	Undocumented Latino Immigrant	No	Has lived in the same residence for 3 years. Has been in the US for 19 years.	60	0	1	0	0	0	0	0		1	0	0	0	0	0		Married/married-like relationship	Yes	Other- Please specify:	Latino	No	0	1	0	0		0	1	0	0	1	0	0	0	0	0	0	0	1	0	0		Yes
501	Yes	Yes	2	Legal Latino Resident/Citizen	Yes	11. Goes to Clinica de la Rasa 14. He says that nurses and doctos have always treated him like someone wants to be treated, no difference between documented and un-documented	55	1	0	0	0	0	0	0		1	0	0	0	0	0		Divorced/separated	Yes	Other- Please specify:	Latino	Yes	0	1	0	0		0	0	1	0	0	1	0	0	0	0	0	0	0	0	0		Yes
507	Yes	Yes	4	Legal Latino Resident/Citizen	Yes	Said that he was unsure whether doctors/nurses reported people to immigration authorities; said he would think not, but these things are "iffy" under Trump.	49	1	0	0	0	0	0	0		1	0	0	0	0	0		Single/dating	Yes	Other- Please specify:	Latino	Yes	1	0	0	0		0	0	0	1	1	0	0	0	0	0	1	0	0	0	0		Yes
512	Yes	Yes	4	Legal Latino Resident/Citizen	No	Patient said that he thinks everyone is affected by Trump's statements, but especially Mexicans like his parents.	20	1	0	0	0	0	0	0		1	0	0	0	0	0		Single/dating	Yes	Other- Please specify:	Latino	Yes	0	1	0	0		0	0	0	1	1	0	0	0	0	0	1	0	0	0	0		Yes
513	Yes	Yes	54	Legal Latino Resident/Citizen	No		54	1	0	0	0	0	0	0		1	0	0	0	0	0		Single/dating	Yes	Other- Please specify:	Mixed race: latino and Black	Yes	1	0	0	0		0	0	0	1	1	0	0	0	0	0	1	0	0	0	0		No
519	Yes	No	4	Undocumented Latino Immigrant	No	Has lived in same residence for 3 years. Last saw regular doctor 2 months ago. First came to the US in 2011 but established herself here 3 years ago. Shared that she has a friend who was suffering domestic violence who was afraid to go to the doctor. Her friend went anyways, but did not say anything to the doctor about what had happened. Also shared that although she is afraid to come to the emer…	29	0	1	0	0	0	0	0		1	0	0	0	0	0		Single/dating	Yes	Other- Please specify:	Mexicana	No	0	1	0	0		0	0	1	0	1	0	0	0	0	0	0	0	1	0	0		Yes
520	Yes	Yes	3	Legal Latino Resident/Citizen	No	Has lived in same residence for the last 5-6 years. Last saw regular doctor 1 year ago. Has work permit. Residency in-progress. Has been in the US for 20 years. Believes that it depends on the state you live in whether or not doctors and nurses report undocumented patients to immigration authorities. In some states yes, and in others no. Did not fear coming to the ED without her residency finaliz…	58	0	1	0	0	0	0	0		1	0	0	0	0	0		Divorced/separated	Yes	Other- Please specify:	Latino	Yes	0	1	0	0		1	0	0	0	1	0	0	0	0	0	1	0	0	0	0		Yes
521	Yes	Yes	3	Legal Latino Resident/Citizen	No		25	0	1	0	0	0	0	0		1	0	0	0	0	0		Married/married-like relationship	Yes	Other- Please specify:	Mexican American	Yes	0	1	0	0		0	0	0	1	0	1	0	0	0	0	0	0	0	0	0		Yes
525	Yes	Yes	3	Legal Latino Resident/Citizen	No		25	0	1	0	0	0	0	0		1	0	0	0	0	0		Married/married-like relationship	Yes	Other- Please specify:	Hispanic	Yes	1	1	0	0		0	0	0	1	1	0	0	0	0	0	1	0	0	0	0		Yes
527	Yes	Yes	3	Undocumented Latino Immigrant	No	This patient has a social security number and a visa, but still said that she was unsure whether she would be considered a legal resident given that she does not qualify for MediCal and has been on HealthPAC. She's applying for emergency MediCal today.	25	0	1	0	0	0	0	0		1	0	0	0	0	0		Single/dating	Yes	Other- Please specify:	Latina	Yes	1	0	0	0		0	0	0	1	0	0	1	0	0	0	0	0	0	0	0		Yes
535	Yes	Yes	3	Legal Latino Resident/Citizen	No	He specified "It depends" to the question about whether police would report victims of DV who are undocumented to immigration authorities; he thinks that sanctuary city's police would not, but it might be a different case elsewhere.	74	1	0	0	0	0	0	0		1	0	0	0	0	0		Single/dating	Yes	Other- Please specify:	Latino, Central American	Yes	1	0	0	0		0	0	0	1	1	0	0	0	0	1	0	0	0	0	0		Yes
536	Yes	Yes	2	Legal Latino Resident/Citizen	Yes		39	0	1	0	0	0	0	0		0	0	1	0	0	0		Single/dating	Yes	Other- Please specify:	Latina	Yes	1	0	0	0		0	0	0	1	0	1	0	0	0	0	0	0	0	0	0		Yes
548	Yes	No	3	Undocumented Latino Immigrant	No		37	0	1	0	0	0	0	0		1	0	0	0	0	0		Single/dating	Yes	Other- Please specify:	Latina	No	1	1	0	0		0	0	0	1	0	0	1	0	0	0	0	0	0	0	0		Yes
553	Yes	Yes	3	Legal Latino Resident/Citizen	No	Has lived in same residence for 1 year. Last saw regular doctor 15 days ago. Has been in the US for 15 years.	25	0	1	0	0	0	0	0		1	0	0	0	0	0		Single/dating	Yes	Other- Please specify:	Latino	Yes	0	1	0	0		0	0	0	1	1	0	0	0	0	0	1	0	0	0	0		Yes
554	Yes	Yes	4	Undocumented Latino Immigrant	No	Last saw doctor in US 5 years ago. Has been in the US for about 30 years.	55	1	0	0	0	0	0	0		1	0	0	0	0	0		Single/dating	Yes	Other- Please specify:	Latino	Yes	0	1	0	0		0	0	0	1	0	1	0	0	0	0	0	0	0	0	0		Yes
556	Yes	Yes	2	Legal Latino Resident/Citizen	No	He identified as Mexican/Hispanic but did not want me to mark him as Latino on the survey. Classified in Latino category nevertheless per PI.	27	1	0	0	0	0	0	0		1	0	0	0	0	0		Single/dating	Yes	Other- Please specify:	Hispanic/Mexican	Yes	0	1	0	0		0	0	0	1	0	0	1	0	0	0	0	0	0	0	0		Yes
557	Yes	Yes	4	Legal Latino Resident/Citizen	No		35	1	0	0	0	0	0	0		1	0	0	0	0	0		Married/married-like relationship	Yes	Other- Please specify:	Latino	Yes	1	1	0	0		0	0	0	1	1	0	0	0	0	0	1	0	0	0	0		Yes
559	Yes	Yes	4	Legal Latino Resident/Citizen	No	This man ID'd himself as latino, but he said he was 1/2 Portuguese and 1/2 white. But he self-identified as Latino so I marked LLR.	76	1	0	0	0	0	0	0		1	0	0	0	0	0		Single/dating	Yes	Other- Please specify:	1/2 white, 1/2 portuguese	Yes	1	0	0	0		0	0	0	1	1	0	0	0	0	1	1	0	0	0	0		Yes
562	Yes	Yes	3	Legal Latino Resident/Citizen	Yes	5. Racial and ethnic identity. This individual says that he does NOT identify as Latino but feels that that label has been pushed on to him. He "would drain out his Latin blood in a heart beat if given a chance to separate himself from the events of the Spaniards conquests." This label has just been a way for big money to use him and his people. He talked a lot about being indigenous to this land…	73	1	0	0	0	0	0	0		1	0	0	0	0	0		Married/married-like relationship	Yes	Other- Please specify:	Chicano	Yes	0	1	0	0		0	0	0	1	1	0	0	0	0	1	0	0	0	0	0		Yes
563	Yes	Yes	4	Legal Latino Resident/Citizen	No		59	1	0	0	0	0	0	0		1	0	0	0	0	0		Married/married-like relationship	Yes	Other- Please specify:	Hispanic	Yes	1	0	0	0		0	0	0	1	1	0	0	0	0	1	0	0	0	0	0		Yes
566	Yes	No	2	Undocumented Latino Immigrant	Yes		59	0	1	0	0	0	0	0		1	0	0	0	0	0		Married/married-like relationship	Yes	Other- Please specify:	Mexican	No	0	1	0	0		0	0	1	0	1	0	0	0	0	0	1	0	0	0	0		Yes
568	Yes	Yes	4	Legal Latino Resident/Citizen	No	12 Q " Have these statement by P Trump made you feel worried or unsafe living in the US?" Yes a little worried but NO not unsafe. Pt feels that it is worrying because it is so unfair to his people. 14. Pt has met people who didn't want to report crimes because they were undocumented and so they thought they would be treated unfairly. They were unsure what the outcome would be.	24	1	0	0	0	0	0	0		1	0	0	0	0	0		Single/dating	Yes	Other- Please specify:	Latino	Yes	1	0	0	0		0	0	0	1	1	0	0	0	0	0	0	0	0	0	1	unsure	Yes
571	Yes	Yes	3	Legal Latino Resident/Citizen	No	Pt born in Puerto Rico, been in US entire life Son was in room helping pt hear and understand me and pt was unable to remember who the president was on his own. He answered yes, that he did know who it was, but when asked who it was couldn't remember after Bush so I skipped the other questions. Nice, hard of hearing man, wearing a lot of Vietnam Veteran apparel. Health insurance and doctors all t…	73	1	0	0	0	0	0	0		1	0	0	0	0	0		Widowed	Yes	Other- Please specify:	Latino, from Puerto Rico	No	0	1	0	0		0	0	0	1	1	0	0	0	0	0	0	0	0	0	1	through the VA	Yes
573	Yes	Yes	3	Legal Latino Resident/Citizen	No		59	0	1	0	0	0	0	0		1	0	0	0	0	0		Single/dating	Yes	Other- Please specify:	Hispanic	Yes	1	0	0	0		0	0	0	1	1	0	0	0	0	0	1	0	0	0	0		No
578	Yes	Yes	3	Legal Latino Resident/Citizen	No		43	1	0	0	0	0	0	0		1	0	0	0	0	0		Single/dating	Yes	Other- Please specify:	Latino	Yes	0	1	0	0		0	0	0	1	1	0	0	0	0	0	1	0	0	0	0		Yes
579	Yes	No	3	Undocumented Latino Immigrant	No	Has lived in same residence for 4 years. Has been in the US since 2001. Chose to skip #7 of domestic violence section. Claimed the question did not allow him the parameters to answer properly.	69	1	0	0	0	0	0	0		1	0	0	0	0	0		Married/married-like relationship	Yes	Other- Please specify:	Latino	No	0	1	0	0		0	1	0	0	0	1	0	0	0	0	0	0	0	0	0		Yes
580	Yes	No	3	Undocumented Latino Immigrant	No	Has lived in same residence for 3 months. Last saw a medical doctor in the US 3 months ago. Has been in the US for 10 years. Has Emergency MediCal.	35	1	0	0	0	0	0	0		1	0	0	0	0	0		Single/dating	Yes	Other- Please specify:	Latino	No	0	1	0	0		1	0	0	0	1	0	0	0	0	0	1	0	0	0	0		Yes
582	Yes	Yes	3	Legal Latino Resident/Citizen	Yes	Has lived in same residence for 9 years. Last saw regular doctor 5-6 months ago. Has been in the US since 2001.	39	0	1	0	0	0	0	0		1	0	0	0	0	0		Single/dating	Yes	Other- Please specify:	Latino	Yes	1	1	0	0		0	0	0	1	1	0	0	0	0	0	1	0	0	0	0		Yes
583	Yes	No	4	Undocumented Latino Immigrant	No		52	0	1	0	0	0	0	0		1	0	0	0	0	0		Married/married-like relationship	Yes	Other- Please specify:	Latina	No	0	1	0	0		0	0	1	0	1	0	0	0	0	0	0	0	1	0	0		Yes
584	Yes	No	2	Undocumented Latino Immigrant	No	Patient came to America illegally to join his family when he was 17 years old. He said that he thinks that people without papers are more afraid to be out in public since the election of Trump and are even afraid to go to the DMV to get a license.	34	1	0	0	0	0	0	0		1	0	0	0	0	0		Married/married-like relationship	Yes	Other- Please specify:	Latino	No	0	1	0	0		0	0	1	0	0	1	0	0	0	0	0	0	0	0	0		Yes
585	Yes	Yes	2	Legal Latino Resident/Citizen	Yes		24	0	1	0	0	0	0	0		1	0	0	0	0	0		Single/dating	Yes	Other- Please specify:	Latina	Yes	1	0	0	0		0	0	0	1	1	0	0	0	0	0	1	0	0	0	0		Yes
591	Yes	Yes	3	Legal Latino Resident/Citizen	No		35	0	1	0	0	0	0	0		1	0	0	0	0	0		Single/dating	Yes	Other- Please specify:	Hispanic	Yes	0	1	0	0		0	0	1	0	1	0	0	0	0	1	0	0	0	0	0		Yes
592	Yes	No	3	Undocumented Latino Immigrant	Yes	Pt said he has only come to the emergency department three times, only when he feels he really needs to because of extreme pain. He came to the States after the end of a 15-year-long relationship and the loss of his job. He felt that he would have better opportunities here and said that he feels that his home country is also unsafe.	46	1	0	0	0	0	0	0		1	0	0	0	0	0		Married/married-like relationship	Yes	Other- Please specify:	Latino	No	0	1	0	0		0	0	1	0	1	0	0	0	0	0	0	0	1	0	0		Yes
593	Yes	No	3	Undocumented Latino Immigrant	No	Has lived in the same residence for about 7 months. Has been in the US for about 7 months.	30	0	1	0	0	0	0	0		1	0	0	0	0	0		Divorced/separated	Yes	Other- Please specify:	Latino	No	0	1	0	0		1	0	0	0	0	1	0	0	0	0	0	0	0	0	0		Yes
597	Yes	No	4	Legal Latino Resident/Citizen	No		24	0	1	0	0	0	0	0		1	0	0	0	0	0		Married/married-like relationship	Yes	Other- Please specify:	Latino	Yes	1	0	0	0		0	0	0	1	1	0	0	0	0	0	1	0	0	0	0		Yes
600	Yes	No	3	Undocumented Latino Immigrant	No	Patient living in a shelter. Has been in the US for over 30 years.	66	0	1	0	0	0	0	0		1	0	0	0	0	0		Divorced/separated	Yes	Other- Please specify:	Latino	No	0	1	0	0		0	0	1	0	1	0	0	0	0	0	0	0	1	0	0		No
601	Yes	No	3	Undocumented Latino Immigrant	No	Has lived in same residence for about 3 years. Has been in the US since 1988.	59	0	1	0	0	0	0	0		1	0	0	0	0	0		Married/married-like relationship	Yes	Other- Please specify:	Latino	No	0	1	0	0		1	0	0	0	1	0	0	0	0	0	0	0	1	0	0		Yes
602	Yes	Yes	4	Undocumented Latino Immigrant	No		46	1	0	0	0	0	0	0		1	0	0	0	0	0		Married/married-like relationship	Yes	Other- Please specify:	Hispanic	No	0	1	0	0		0	0	1	0	1	0	0	0	0	0	0	0	1	0	0		Yes
603	Yes	Yes	4	Legal Latino Resident/Citizen	No		29	1	0	0	0	0	0	0		1	0	0	0	0	0		Single/dating	Yes	Other- Please specify:	Hispanic	Yes	1	0	0	0		0	0	0	1	0	1	0	0	0	0	0	0	0	0	0		No
604	Yes	Yes	3	Legal Latino Resident/Citizen	No	The person did not report the crime even though he was not afraid to because he did not think the police could do anything about it.	25	0	1	0	0	0	0	0		1	0	0	0	0	0		Single/dating	Yes	Other- Please specify:	Latina	Yes	1	0	0	0		0	0	0	1	0	1	0	0	0	0	0	0	0	0	0		Yes
606	Yes	Yes	3	Legal Latino Resident/Citizen	Yes	12. "not worried personally but worried about other people in general, you can see that people have gone through a lot by the look in their eyes"	50	1	0	0	0	0	0	0		1	0	0	0	0	0		Single/dating	Yes	Other- Please specify:	Hispanic	Yes	1	0	0	0		0	0	0	1	1	0	0	0	0	1	0	0	0	0	0		Yes
607	Yes	Yes	3	Undocumented Latino Immigrant	No		27	0	1	0	0	0	0	0		1	0	0	0	0	0		Single/dating	Yes	Other- Please specify:	Hispanic	Yes	0	1	0	0		0	0	0	1	0	1	0	0	0	0	0	0	0	0	0		Yes
609	Yes	Yes	4	Legal Latino Resident/Citizen	No	I was brought here illegally at age 13.	41	1	0	0	0	0	0	0		0	0	1	0	0	0		Married/married-like relationship	Yes	Other- Please specify:	Hispanic	Yes	0	1	0	0		0	0	1	0	0	0	1	0	0	0	0	0	0	0	0		Yes
612	Yes	No	4	Undocumented Latino Immigrant	No	Has lived in same residence for 7 years. Last saw regular doctor 2 weeks ago. Has been in the US for about 15 years.	31	0	1	0	0	0	0	0		0	1	0	0	0	0		Single/dating	Yes	Other- Please specify:	Latino	No	0	1	0	0		0	1	0	0	1	0	0	0	0	0	1	0	0	0	0		Yes
613	Yes	Yes	4	Undocumented Latino Immigrant	No	Has Emergency Medicare. Has been in the US since 1990.	51	1	0	0	0	0	0	0		1	0	0	0	0	0		Married/married-like relationship	Yes	Other- Please specify:	Indigenous Guatemalan	Yes	0	0	0	1	Mam	0	1	0	0	1	0	0	0	0	1	0	0	0	0	0		Yes
616	Yes	No	4	Undocumented Latino Immigrant	No		32	0	1	0	0	0	0	0		1	0	0	0	0	0		Single/dating	Yes	Other- Please specify:	Latino	No	0	1	0	0		1	0	0	0	0	1	0	0	0	0	0	0	0	0	0		Yes
618	Yes							0	1	0	0	0	0	0		1	0	0	0	0	0		Single/dating	Yes			No	0	1	0	0		0	1	0	0	1	0	0	0	0	0	0	1	0	0	0		Yes
619	Yes	Yes	3	Legal Latino Resident/Citizen			26	0	1	0	0	0	0	0		1	0	0	0	0	0		Single/dating	Yes			Yes	0	1	0	0		0	1	0	0	1	0	0	0	0	0	1	0	0	0	0		Yes
620	Yes	Yes	3	Legal Latino Resident/Citizen		this participant is a regufee	64	0	1	0	0	0	0	0		0	1	0	0	0	0		Widowed	Yes			Yes	0	1	0	0		0	0	0	1	1	0	0	0	0	0	1	0	0	0	0		Yes
621	Yes	No	3	Undocumented Latino Immigrant			63	0	1	0	0	0	0	0		1	0	0	0	0	0		Single/dating	Yes			No	0	1	0	0		0	1	0	0	0	0	0	0	0	0	0	0	0	0	0		Yes
626	Yes		3	Legal Latino Resident/Citizen		participant do not understand some questions	48	1	0	0	0	0	0	0		1	0	0	0	0	0		Married/married-like relationship	Yes			No	0	0	0	1	Portuguese	0	1	0	0	0	1	0	0	0	0	0	0	0	0	0		Yes
635	Yes	Yes	4	Legal Latino Resident/Citizen	Yes		49	1	0	0	0	0	0	0		1	0	0	0	0	0		Single/dating	Yes	Other- Please specify:	Hispanic	Yes	0	1	0	0		0	0	0	1	1	0	0	0	0	0	1	0	0	0	0		Yes
648	Yes		1	Undocumented Latino Immigrant			25	0	1	0	0	0	0	0		1	0	0	0	0	0		Single/dating	Yes	Other- Please specify:	Latina	Yes	0	1	0	0		1	0	0	0	1	0	0	0	0	0	0	0	1	0	0		Yes
649	Yes	No	2	Undocumented Latino Immigrant			43	1	0	0	0	0	0	0		1	0	0	0	0	0		Married/married-like relationship	Yes	Other- Please specify:	Latino	No	0	1	0	0		1	0	0	0	1	0	0	0	0	0	0	0	1	0	0		Yes
651	Yes	Yes		Legal Latino Resident/Citizen			55	1	0	0	0	0	0	0		1	0	0	0	0	0		Single/dating	Yes	Other- Please specify:	Latino	Yes	1	0	0	0		0	0	0	1	1	0	0	0	0	0	0	0	1	0	0		No
652	Yes	Yes	3	Legal Latino Resident/Citizen			57	0	1	0	0	0	0	0		1	0	0	0	0	0		Married/married-like relationship	Yes	African American/Black		Yes	0	1	0	0		0	1	0	0	1	0	0	0	0	0	1	0	0	0	0		Yes
653	Yes		3		No		53	1	0	0	0	0	0	0		1	0	0	0	0	0		Divorced/separated	Yes	Other- Please specify:	Russian	Yes	1	0	0	1	Spanish	0	0	0	1	1	0	0	0	0	0	1	0	0	0	0		Yes
654	Yes		3	Legal Latino Resident/Citizen			67	1	0	0	0	0	0	0		1	0	0	0	0	0		Single/dating	Yes	Native Hawaiian or other pacific islander		Yes	1	0	0	0		0	0	0	1	1	0	0	0	0	0	1	0	0	0	0		Yes
655	Yes			Legal Latino Resident/Citizen			61	1	0	0	0	0	0	0		1	0	0	0	0	0		Single/dating	Yes			Yes	0	1	0	0		0	1	0	0	1	0	0	0	0	0	1	0	0	1	0		Yes
657	Yes		3	Undocumented Latino Immigrant		in the process of becoming a citizen	22	0	1	0	0	0	0	0		1	0	0	0	0	0		Married/married-like relationship	Yes			Yes	0	1	0	0		0	1	0	0	1	0	0	0	0	0	0	1	0	0	0		Yes
660	Yes			Legal Latino Resident/Citizen			65	1	0	0	0	0	0	0		0	1	0	0	1	0	polysexual	Single/dating	Yes	African American/Black		Yes	1	0	0	0		0	0	0	1	1	0	0	0	0	0	0	0	1	0	0		Yes
661	Yes		3	Undocumented Latino Immigrant	Yes		40	0	1	0	0	0	0	0		1	0	0	0	0	0		Married/married-like relationship	Yes			No	0	1	0	0		1	0	0	0	1	0	0	0	0	0	1	1	0	0	0		Yes
663	Yes	No		Undocumented Latino Immigrant			30	0	1	0	0	0	0	0		1	0	0	0	0	0		Divorced/separated	Yes			No	0	1	0	0		0	1	0	0	0	1	0	0	0	0	0	0	0	0	0		Yes
664	Yes				No		33	1	0	0	0	0	0	0		1	0	0	0	0	0		Single/dating	Yes	Other- Please specify:	central american	Yes	1	0	0	0		0	0	0	1	1	0	0	0	0	0	1	0	0	0	0		Yes
665	Yes	Yes				pt has working permit (u-visa)	29	0	1	0	0	0	0	0		1	0	0	0	0	0		Divorced/separated	Yes			Yes	0	1	0	0		0	1	0	0	1	0	0	0	0	0	0	1	0	0	0		Yes
666	Yes	No	3	Undocumented Latino Immigrant	No		26	1	0	0	0	0	0	0		1	0	0	0	0	0		Married/married-like relationship	Yes			No	0	1	0	0		1	0	0	0	0	1	0	0	0	0	0	0	0	0	0		Yes
672	Yes			Legal Latino Resident/Citizen			19	0	1	0	0	0	0	0		0	1	0	0	0	0		Single/dating	Yes	Other- Please specify:	Latina	Yes	0	1	0	0		0	0	1	0	0	1	0	0	0	0	0	0	0	0	0		Yes
232	Yes					Lost the form		0	0	0	0	0	0	0		0	0	0	0	0	0							0	0	0	0		0	0	0	0	0	0	0	0	0	0	0	0	0	0	0
415	Yes	No	4		No	Patient was visiting from Vancouver, Canada and was ineligible to complete the survey, although he initially agreed to participate.		0	0	0	0	0	0	0		0	0	0	0	0	0							0	0	0	0		0	0	0	0	0	0	0	0	0	0	0	0	0	0	0
650	Yes	Yes	3			The remaining survey is incomplete.	50	0	1	0	0	0	0	0		0	0	0	0	0	0							0	0	0	0		0	0	0	0	0	0	0	0	0	0	0	0	0	0	0
623		Yes	3	Legal Latino Resident/Citizen	No		53	1	0	0	0	0	0	0		0	0	1	0	0	0		Single/dating	Yes			Yes	0	1	0	0		0	0	0	1	1	0	0	0	0	0	1	0	0	0	0		Yes
634		Yes	3	Non-Latino Legal Resident/Citizen	Yes		48	0	1	0	0	0	0	0		1	0	0	0	0	0		Divorced/separated	No	White		Yes	1	0	0	0		0	0	0	1	1	0	0	0	0	0	1	0	0	0	0		No
636		Yes	2	Non-Latino Legal Resident/Citizen	Yes		92	1	0	0	0	0	0	0		1	0	0	0	0	0		Married/married-like relationship	No	Asian		Yes	0	0	0	1	Tagalog	0	0	1	0	1	0	0	0	0	1	0	0	0	0	0		Yes
637		Yes		Non-Latino Legal Resident/Citizen	No		48	0	1	0	0	0	0	0		1	0	0	0	0	0		Single/dating	No	African American/Black		Yes	1	0	0	0		0	0	0	1	1	0	0	0	0	1	0	0	0	0	0		No
640		No	1	Non-Latino Legal Resident/Citizen	Yes		62	0	1	0	0	0	0	0		0	0	0	0	0	1		Widowed	No	American Indian or Alaska Native		Yes	1	0	0	0		0	0	0	1	1	0	0	0	0	1	0	0	0	0	0		No
647			2	Undocumented Latino Immigrant			48	1	0	0	0	0	0	0		1	0	0	0	0	0		Married/married-like relationship	Yes	Other- Please specify:	Latino	No	0	1	0	0		0	1	0	0	1	0	0	0	0	0	1	0	0	0	0		Yes
[truncated: 92 more columns]
